# Supplementary material for: Cystic Fluid Total Proteins, Low-Density Lipoprotein Cholesterol, Lipid Metabolites, and Lymphocytes: Worrisome Biomarkers for Intraductal Papillary Mucinous Neoplasms
Source: Cancers (Basel). 2025 Feb 14;17(4):643. doi: 10.3390/cancers17040643 (PMC11853297; doi:10.3390/cancers17040643)
Supplement: Supplementary file 1 [file cancers-17-00643-s001.zip]

Archive with 7 entries (7 files):
- Figure S1 Volcano plots for cystic fluid samples_MS.pdf
- Figure S2.pdf
- Supplementary Table S1.pdf
- Supplementary Table S2.pdf
- Supplementary Table S3_FC_Discriminant metabolites_MS.xlsx
- Supplementary Table S4.pdf
- Supplementary Table S5.pdf
