# Supplementary material for: Cystic Fluid Total Proteins, Low-Density Lipoprotein Cholesterol, Lipid Metabolites, and Lymphocytes: Worrisome Biomarkers for Intraductal Papillary Mucinous Neoplasms
Source: Cancers (Basel). 2025 Feb 14;17(4):643. doi: 10.3390/cancers17040643 (PMC11853297; doi:10.3390/cancers17040643)
Supplement: Supplementary file 1 [file cancers-17-00643-s001.zip › Supplementary Table S3_FC_Discriminant metabolites_MS.xlsx]

## Sheet: All HILIC ESI+
Tags	Checked	Name	Formula	Annot. Source: Predicted Compositions	Annot. Source: mzCloud Search	Annot. Source: mzVault Search	Annot. Source: Metabolika Search	Annot. Source: ChemSpider Search	Annot. Source: MassList Search	Annot. DeltaMass [ppm]	Calc. MW	m/z	RT [min]	Area (Max.)	# ChemSpider Results	# mzCloud Results	# mzVault Results	mzCloud Best Match	mzCloud Best Match Confidence	mzCloud Best Sim. Match	mzCloud Best Tree Match	Mass Defect: Standard MD	mzVault Best Match	mzVault Library Match: Bamba lab 34 lipid mediators library stepped NCE 10 30 45	mzVault Library Match: LipidsBlast-InsilicoMSMS-Lipids-Neg	mzVault Library Match: LipidsBlast-InsilicoMSMS-Lipids-Pos	# Usable QC	RSD QC Areas [%]	RSD Corr. QC Areas [%]	Mass List Match: Endogenous Metabolites database 4400 compounds	Mass List Match: Extractables and Leachables HRAM Compound Database	MS2	Reference Ion	Group Area: HR	Group Area: LR	Group CV [%]: HR	Group CV [%]: LR	Ratio: (HR) / (LR)	Log2 Fold Change: (HR) / (LR)	P-value: (HR) / (LR)	Adj. P-value: (HR) / (LR)	Peak Rating: LR_12_A_P.raw (F3)	Peak Rating: HR_20_B_P.raw (F5)	Peak Rating: HR_14_B_P.raw (F7)	Peak Rating: HR_22_B_P.raw (F9)	Peak Rating: HR_18_A_P.raw (F11)	Peak Rating: HR_7_B_P.raw (F13)	Peak Rating: HR_10_B_P.raw (F15)	Peak Rating: HR_1_A_P.raw (F17)
	FALSE	Ethyl (7E)-9,12-diacetoxy-6-benzyl-7-methyl-5,13-dioxo-6,13-dihydro-5H-dibenzo[c,f]azonine-8-carboxylate	C31 H27 N O8	No results	No results	No results	No results	Full match	No results	0.51	541.174	542.181	0.447	666555	3	0	0					0.173943		No matches found	No matches found	No matches found	5	10	10	No matches found	No matches found	No MS2	[M+H]+1	14150.6	15020.7	203.239	177.783	0.942	-0.09	0.0839074	0.176931		3.5
	FALSE			No results	No results	No results	No results	No results	No results		641.497	680.46	0.469	1.04554e+07	0	0	0					0.496618		No matches found	No matches found	No matches found	4	14	8	No matches found	No matches found	DDA for other ion	[M+K]+1	4.13353e+06	6.29336e+06	45.5499	16.251	0.657	-0.61	0.000113665	0.00288964	6.6	6	6.2			5.2	5.2	6.6
	TRUE	[Similar to: N-[4,5-dihydroxy-2-({4-[hydroxy(phenyl)methyl]-5-oxo-3-phenyl-2,5-dihydrofuran-2-yl}oxy)-6-(methoxymethyl)oxan-3-yl]acetamide; ΔMass: 36.2049 Da]	C32 H57 N O S2	Full match	Invalid mass	No results	No results	No results	No results	1.77	535.389	536.396	0.47	909153	0	10	0			74.2		0.389104		No matches found	No matches found	No matches found	4	25	23	No matches found	No matches found	DDA for preferred ion	[M+H]+1	24935.5	71187.2	31.4889	133.713	0.35	-1.51	0.00351791	0.0225973
	FALSE		C8 H18 N3 O5 P3	Full match	No results	No results	No results	No match	No results	-1.09	329.046	330.053	0.479	3.11954e+06	7	0	0					0.0455718		No matches found	No matches found	No matches found	5	26	24	No matches found	No matches found	No MS2	[M+H]+1	56157.9	172284	207.681	100.489	0.326	-1.62	0.299763	0.436701		3.9		6.4	5.5	2.9	5.3
	FALSE		C32 H66 N8 O5 S2	Full match	No results	No results	No results	No results	No results	-0.1	706.46	707.467	0.482	1.34988e+06	0	0	0					0.459686		No matches found	No matches found	No matches found	6	14	13	No matches found	No matches found	No MS2	[M+H]+1	631781	478378	57.916	40.3864	1.321	0.4	0.646301	0.747611	5.6	4.2	5.2	0.5	2.5	4.2	3.9	5.4
	TRUE	(3E,5E,7E,9Z,11E,13E,15Z,17E)-3,7,12,16-Tetramethyl-18-(2,6,6-trimethyl-1-cyclohexen-1-yl)-3,5,7,9,11,13,15,17-octadecaoctaen-2-one	C31 H42 O	No results	No results	No results	No results	Full match	No results	-2.85	430.322	431.33	0.486	1.50709e+06	1	0	0					0.322341		No matches found	No matches found	No matches found	5	25	22	No matches found	No matches found	No MS2	[M+H]+1	20712.7	302467	168.839	103.5	0.068	-3.87	0.000581758	0.00700049							4.2	1.9
	FALSE		C35 H61 N5 O8	Full match	No results	No results	No results	No results	No results	0.81	679.453	680.46	0.488	1.04554e+07	0	0	0					0.452564		No matches found	No matches found	No matches found	6	21	20	No matches found	No matches found	DDA for preferred ion	[M+H]+1	4.41157e+06	6.94618e+06	45.976	16.7353	0.635	-0.65	5.96136e-05	0.00182377	6.6	6.2	6.2	2.6	5.6	5.2	5.2	6.6
	TRUE		C36 H48 N O5 P S	Full match	No results	No results	No results	No match	No results	1.85	637.3	638.308	0.488	2.40462e+06	3	0	0					0.300259		No matches found	No matches found	No matches found	6	25	25	No matches found	No matches found	No MS2	[M+H]+1	20763.8	670156	165.389	84.5269	0.031	-5.01	3.28588e-07	4.56232e-05	4.8	2.5					6.1	5.8
	FALSE		C35 H70 N4 O7 P2	Full match	No results	No results	No results	No match	No results	1.62	720.473	721.48	0.488	677471	24	0	0					0.473143		No matches found	No matches found	No matches found	5	22	14	No matches found	No matches found	No MS2	[M+H]+1	276070	351384	62.8161	39.7433	0.786	-0.35	0.0256997	0.089552	5.4	5.4	5.4	2.3	5.4	3.5	3.6	6.1
	TRUE		C45 H77 N3 O5	Full match	No results	No results	No results	No results	No results	-2.1	739.585	740.591	0.49	1.26253e+06	0	0	0					0.584769		No matches found	No matches found	No matches found	3	19	11	No matches found	No matches found	No MS2	[M+H]+1	19159.3	310191	100.492	91.0587	0.062	-4.02	0.000154232	0.00352692
	TRUE		C46 H66 N6	Full match	No results	No results	No results	No results	No results	-1.26	702.534	703.542	0.49	2.26835e+06	0	0	0					0.534013		No matches found	No matches found	No matches found	4	24	23	No matches found	No matches found	No MS2	[M+H]+1	21759.3	504260	175.476	100.845	0.043	-4.53	0.000368669	0.00518332							5.2
	TRUE	Tilorone	C25 H34 N2 O3	Full match	No results	No results	No results	Full match	No results	-1.56	410.256	411.264	0.491	354097	7	0	0					0.256304		No matches found	No matches found	No matches found	3	24	25	No matches found	No matches found	No MS2	[M+H]+1	15858.7	53017.2	76.4009	110.049	0.299	-1.74	0.0235016	0.0842219	5.2		4.8			2.9		5.5
	TRUE	[Similar to: Lithocholic Acid; ΔMass: 52.0450 Da]		No results	Invalid mass	No results	No results	No results	No results		428.343	429.35	0.491	4.14219e+07	0	6	0			72		0.342764		No matches found	No matches found	No matches found	6	20	17	No matches found	No matches found	DDA for preferred ion	[M+H]+1	168597	2.97303e+06	132.709	147.788	0.057	-4.14	0.0017882	0.0150827		3.9					5.6	4.8
	FALSE	[Similar to: 3-hydroxy-2-(3-nitro-4-piperidinobenzyl)propanenitrile; ΔMass: 180.9258 Da]	C15 H31 Cl O6 S4	Full match	Invalid mass	No results	No results	No match	No results	-1.67	470.068	471.076	0.492	5.07855e+07	4	1	0			64.5		0.0684132		No matches found	No matches found	No matches found	6	28	23	No matches found	No matches found	DDA for preferred ion	[M+H]+1	1.48972e+06	3.4488e+06	112.98	163.72	0.432	-1.21	0.897399	0.930387	6.6	6.6	5.6	5.2	6.6	6.6	5.4	6.4
	TRUE	[Similar to: (2E,6E)-3,7,11,15,19,23,27,31,35-Nonamethyl-2,6,34-hexatriacontatriene-1,11,15,19,23,27,31-heptol; ΔMass: -58.0859 Da]	C44 H68 N6	Full match	Invalid mass	No results	No results	No match	No results	1.27	680.551	698.586	0.493	3.83463e+07	1	20	0			80.6		0.551409		No matches found	No matches found	No matches found	4	17	17	No matches found	No matches found	DDA for preferred ion	[M+NH4]+1	24732.6	8.92531e+06	241.082	110.713	0.003	-8.5	0.000373314	0.00518332							6.1	5.2
	FALSE	[Similar to: 4-amino-3,5-dichloro-N'-{[(propylamino)carbonyl]oxy}benzenecarboximidamide; ΔMass: 176.3851 Da]		No results	Invalid mass	No results	No results	No results	No results		480.434	481.442	0.494	9.79422e+06	0	1	0			68.8		0.434454		No matches found	No matches found	No matches found	6	26	15	No matches found	No matches found	DDA for preferred ion	[M+H]+1	2.91583e+06	2.98801e+06	64.7128	29.4873	0.976	-0.04	0.0418197	0.116634	6.4	6.4	5.6	6	6.4	5.6	5.4	6.4
	FALSE		C26 H52 N4 O2	Full match	No results	No results	No results	No results	No results	-1.16	452.409	453.416	0.494	3.86708e+06	0	0	0					0.408501		No matches found	No matches found	No matches found	6	22	14	No matches found	No matches found	DDA for preferred ion	[M+H]+1	1.24986e+06	1.2751e+06	56.5938	22.9447	0.98	-0.03	0.0601465	0.143041	6	5.2	5.6	5.4	6.4	4.8	5.5	6.4
	FALSE		C27 H53 O P	Full match	No results	No results	No results	No match	No results	-3.13	424.382	425.389	0.495	3.15637e+06	2	0	0					0.382075		No matches found	No matches found	No matches found	6	23	13	No matches found	No matches found	DDA for preferred ion	[M+H]+1	948932	981263	55.7447	24.4412	0.967	-0.05	0.0962136	0.195349	6	5.2	5.2	6	6	5.4	5.5	5.2
	TRUE	3-alpha(S)-Strictosidine	C27 H34 N2 O9	No results	Invalid mass	No results	No results	Partial match	Full match	-0.42	530.226	531.234	0.496	400123	3	13	0			84.4		0.226209		No matches found	No matches found	No matches found	4	12	12	Single match found	No matches found	DDA for preferred ion	[M+H]+1	17408.7	130466	83.8604	89.546	0.133	-2.91	0.000591012	0.00706475							4.2	5.5
	FALSE	5-Methylene-3-(2-phenylethyl)-1,3-thiazolidine-2-thione	C12 H13 N S2	Full match	No results	No results	No results	Full match	No results	-0.08	235.049	236.056	0.496	1.81441e+06	2	0	0					0.0489227		No matches found	No matches found	No matches found	6	26	24	No matches found	No matches found	No MS2	[M+H]+1	307874	160044	107.014	117.548	1.924	0.94	0.532248	0.653918	5.8	2.1	6		3.1	5.2
	TRUE		C26 H37 N5	Full match	No results	No results	No results	No match	No results	-1	419.304	420.312	0.496	6.64845e+06	4	0	0					0.304478		No matches found	No matches found	No matches found	5	13	13	No matches found	No matches found	No MS2	[M+H]+1	21977.7	122613	40.1872	216.502	0.179	-2.48	0.00253744	0.0187708			1.7					2.3
	FALSE		C13 H6 N3 O5 P S	Full match	No results	No results	No results	No match	No results	-1.55	346.976	347.983	0.497	788296	1	0	0					0.976039		No matches found	No matches found	No matches found	3	15	7	No matches found	No matches found	No MS2	[M+H]+1	372562	467903	56.3969	35.3865	0.796	-0.33	0.0842741	0.17729	5.4	6.1	5		5.8	5		6.1
	TRUE	[Similar to: NP-012268; ΔMass: 99.1358 Da]	C42 H51 N O	Full match	Invalid mass	No results	No results	No results	No results	0.82	585.398	568.394	0.497	2.98629e+07	0	20	0			87.4		0.397545		No matches found	No matches found	No matches found	5	14	11	No matches found	No matches found	DDA for other ion	[M+H-H2O]+1	49058.7	1.74795e+06	61.0223	139.248	0.028	-5.16	0.000688994	0.00792124							3.6	2.5
	FALSE		C14 H27 N3 O3 S	Full match	No results	No results	No results	No match	No results	-0.66	317.177	318.184	0.498	854136	23	0	0					0.177103		No matches found	No matches found	No matches found	6	24	24	No matches found	No matches found	No MS2	[M+H]+1	91242.6	202179	112.599	43.6361	0.451	-1.15	0.155007	0.270065			5	0.6	0.2	5.4
	TRUE	gly-phe-phe-tyr	C29 H32 N4 O6	Full match	No results	No results	No results	Full match	No results	0.1	532.232	533.24	0.498	2.81427e+07	10	0	0					0.232236		No matches found	No matches found	No matches found	6	21	19	No matches found	No matches found	No MS2	[M+H]+1	21529.5	149611	197.09	222.604	0.144	-2.8	0.00478342	0.0280327		3.9	5.6
	TRUE	[Similar to: (2E,6E)-3,7,11,15,19,23,27,31,35-Nonamethyl-2,6,34-hexatriacontatriene-1,11,15,19,23,27,31-heptol; ΔMass: -41.0591 Da]	C44 H71 N7	Full match	Invalid mass	No results	No results	No results	No results	1.72	697.578	698.586	0.499	3.83463e+07	0	20	0			80.6		0.578294		No matches found	No matches found	No matches found	5	15	15	No matches found	No matches found	DDA for preferred ion	[M+H]+1	24063.3	8.51677e+06	238.264	112.108	0.003	-8.47	0.000362961	0.00518332							6.1	5.2
	FALSE	[Similar to: Bis(methylbenzylidene)sorbitol; ΔMass: -0.1838 Da]	C7 H18 Cl2 N4 O4 P2 S	Full match	Invalid mass	No results	No results	No match	No results	-2.59	385.989	386.996	0.5	2.90608e+06	6	30	0			87		0.989102		No matches found	No matches found	No matches found	4	24	10	No matches found	No matches found	DDA for preferred ion	[M+H]+1	100396	187378	107.527	143.69	0.536	-0.9	0.316043	0.452704	4.5	4.2		3.6	3.9	4.2	4.4	4.2
	FALSE	[Similar to: Stearamide; ΔMass: -0.2105 Da]	C16 H14 N O2 P	Full match	Invalid mass	No results	No results	No match	No results	2.71	283.077	284.084	0.502	1.27187e+07	15	3	0			92.3		0.0769824		No matches found	No matches found	No matches found	4	20	18	No matches found	No matches found	DDA for preferred ion	[M+H]+1	310467	427589	100.356	201.087	0.726	-0.46	0.0321578	0.102192	2.1	6		5.2		5.4	6.1	4
	TRUE	PROPOFOL GLUCURONIDE	C18 H26 O7	Full match	No results	No results	No results	Full match	No results	-2.38	354.167	355.174	0.502	605829	2	0	0					0.167009		No matches found	No matches found	No matches found	3	7	4	No matches found	No matches found	No MS2	[M+H]+1	26062.6	154247	87.0324	76.2247	0.169	-2.57	5.22735e-08	1.57256e-05
	FALSE		C15 H34 N2 O6 P2	Full match	No results	No results	No results	No match	No results	1.76	400.19	418.224	0.503	1.57328e+07	5	0	0					0.189915		No matches found	No matches found	No matches found	6	23	23	No matches found	No matches found	No MS2	[M+NH4]+1	68128	126021	214.363	49.8005	0.541	-0.89	0.574671	0.689682	6.6			6.6	1.7	3.9		4.8
	TRUE	[Similar to: 8-iso Prostaglandin F1?; ΔMass: -4.9518 Da]	C22 H42 N P	Full match	Invalid mass	No results	No results	No results	No results	-2.92	351.304	369.338	0.504	7.78318e+07	0	20	0			82.5		0.304462		No matches found	No matches found	No matches found	5	18	18	No matches found	No matches found	DDA for preferred ion	[M+NH4]+1	203634	2.64903e+07	298.126	85.8377	0.008	-7.02	0.00157485	0.0139103		6.1	5.4	2.7	5.7	5.5	3.9	6
	FALSE			No results	No results	No results	No results	No results	No results		421.357	422.364	0.504	490516	0	0	0					0.356554		No matches found	No matches found	No matches found	5	27	24	No matches found	No matches found	No MS2	[M+H]+1	231366	309729	49.8022	22.9275	0.747	-0.42	0.00762569	0.0380231	3.5	3.5	5.8	2.1	4.6	5.4	3.8	5
	FALSE	[Similar to: Stearamide; ΔMass: -41.2370 Da]	C7 H11 N6 P S	Full match	Invalid mass	No results	No results	No match	No results	0.77	242.051	284.084	0.505	1.27187e+07	14	3	0			92.3		0.0505375		No matches found	No matches found	No matches found	6	29	24	No matches found	No matches found	DDA for other ion	[M+ACN+H]+1	350334	424688	93.2988	201.51	0.825	-0.28	0.0554491	0.138101		6		5.2	5.6	4.6	6.1	4
	FALSE			No results	No results	No results	No results	No results	No results		440.409	441.416	0.505	482349	0	0	0					0.408863		No matches found	No matches found	No matches found	4	20	11	No matches found	No matches found	No MS2	[M+H]+1	84288.7	139494	78.2855	32.9235	0.604	-0.73	0.00209309	0.0166433		4.8	5.9			4.8		3.3
	TRUE		C27 H44 S	Full match	No results	No results	No results	No results	No results	-0.82	400.316	401.323	0.506	1.34297e+06	0	0	0					0.316042		No matches found	No matches found	No matches found	4	25	23	No matches found	No matches found	No MS2	[M+H]+1	16621.7	93950.7	263.924	118.918	0.177	-2.5	0.00572532	0.0313157
	FALSE	[Similar to: 1-[(1S,2S,3S,4R,5R)-4-(Diethylamino)-3-hydroxy-6,8-dioxabicyclo[3.2.1]oct-2-yl]-3-(4-methoxyphenyl)urea; ΔMass: -65.2143 Da]	C9 H8 N4 O2 S3	Full match	Invalid mass	No results	No results	No match	No results	-0.52	299.981	300.988	0.506	1.0256e+06	2	20	0			75.9		0.980782		No matches found	No matches found	No matches found	5	19	18	No matches found	No matches found	DDA for preferred ion	[M+H]+1	513982	634147	59.3077	46.6829	0.811	-0.3	0.100851	0.202262	5.8	5.8	5.6	5.4		4.5	5.2	5.8
	FALSE			No results	No results	No results	No results	No results	No results		375.237	393.27	0.506	3.62676e+06	0	0	0					0.236881		No matches found	No matches found	No matches found	3	20	20	No matches found	No matches found	No MS2	[M+NH4]+1	34455.5	62727.4	207.172	85.8152	0.549	-0.86	0.784795	0.853416	6		1.7	3.3				5.6
	TRUE	[Similar to: NP-012268; ΔMass: 59.1434 Da]	C37 H55 N S	Full match	Invalid mass	No results	No results	No results	No results	-0.64	545.405	568.394	0.506	2.98629e+07	0	20	0			87.4		0.405175		No matches found	No matches found	No matches found	5	14	11	No matches found	No matches found	DDA for other ion	[M+Na]+1	33351	1.72793e+06	80.7271	139.404	0.019	-5.7	0.00054193	0.0067461							3.6	2.5
	TRUE		C9 H22 N2 O8 P2	Full match	No results	No results	No results	No match	No results	-2.92	348.084	349.091	0.507	3.42568e+06	27	0	0					0.0841215		No matches found	No matches found	No matches found	6	24	24	No matches found	No matches found	No MS2	[M+H]+1	24742.6	482428	230.972	136.525	0.051	-4.29	2.89547e-06	0.000217763							5.8
	TRUE	[Similar to: NP-012268; ΔMass: 81.1252 Da]	C26 H49 N9 O5	Full match	Invalid mass	No results	No results	No results	No results	2.23	567.387	568.394	0.507	2.98629e+07	0	20	0			87.4		0.386933		No matches found	No matches found	No matches found	6	20	18	No matches found	No matches found	DDA for preferred ion	[M+H]+1	57516	1.74577e+06	56.8351	139.421	0.033	-4.92	0.000715316	0.00806966							3.6	2.5
	TRUE	[Similar to: 6-methyl-1-(2-methylphenyl)-3-propylfuro[3,2-d]pyrimidine-2,4(1H,3H)-dione; ΔMass: 286.0962 Da]	C33 H28 N8 O3	Full match	Invalid mass	No results	No match	No match	No match	-0.76	584.228	585.235	0.508	1.30269e+09	1	3	0			70.3		0.227991		No matches found	No matches found	No matches found	5	18	15	Single match found	No matches found	DDA for preferred ion	[M+H]+1	35858.8	2.4488e+08	138.091	108.521	0	-12.74	9.71673e-06	0.000501106								3.9
	FALSE	4-Aminobenzamidine	C7 H9 N3	Full match	No results	No results	No results	Full match	No results	1.73	135.08	136.087	0.512	716824	10	0	0					0.0798816		No matches found	No matches found	No matches found	4	20	20	No matches found	No matches found	No MS2	[M+H]+1	118783	140184	104.77	63.5011	0.847	-0.24	0.409796	0.544284	5.8	3.5	5.4	6.5		5	2.5	2.5
	FALSE	[Similar to: N-(3-cyclopropyl-1-methyl-1H-pyrazol-5-yl)-2-(2,4-dichlorophenoxy)acetamide; ΔMass: -145.9281 Da]		No results	Invalid mass	No results	No results	No results	No results		193.126	194.133	0.513	5.12759e+06	0	2	0			63.9		0.126063		No matches found	No matches found	No matches found	6	18	18	No matches found	No matches found	DDA for preferred ion	[M+H]+1	952527	968953	102.526	57.0834	0.983	-0.02	0.630531	0.733317	6.6	5.6	6.4	6	5.8	6.4	5.8	6
	FALSE		C21 H42 N P	Full match	No results	No results	No results	No results	No results	-3.13	339.304	340.312	0.514	1.06237e+06	0	0	0					0.304424		No matches found	No matches found	No matches found	6	22	22	No matches found	No matches found	No MS2	[M+H]+1	241996	267499	64.7005	33.0806	0.905	-0.14	0.189241	0.308564		5.8	4.2	4.2		3.1	2.9	3.9
	TRUE		C16 H26 N O P S	Full match	No results	No results	No results	No match	No results	-0.14	311.147	312.154	0.514	1.95173e+06	12	0	0					0.147228		No matches found	No matches found	No matches found	4	5	1	No matches found	No matches found	DDA for preferred ion	[M+H]+1	25004.2	497646	49.34	105.563	0.05	-4.31	0.000292242	0.00457386
	FALSE		C13 H21 N9 O2 S	Full match	No results	No results	No results	No match	No results	2.31	367.155	368.162	0.514	6.4162e+06	4	0	0					0.154739		No matches found	No matches found	No matches found	4	10	10	No matches found	No matches found	No MS2	[M+H]+1	21967.5	51388.2	312.721	68.8885	0.427	-1.23	0.31357	0.449916	7
	FALSE	[Similar to: Methyl (2R,4S,6S,12bS)-2-[(2-acetamidoethyl)amino]-4-(3,4-difluorophenyl)-1,2,3,4,6,7,12,12b-octahydroindolo[2,3-a]quinolizine-6-carboxylate; ΔMass: -43.0466 Da]	C22 H33 N O5 P2	Full match	Invalid mass	No results	No results	No match	No results	-3.14	453.182	476.171	0.514	2.577e+08	1	19	0			72.4		0.181973		No matches found	No matches found	No matches found	4	18	18	No matches found	No matches found	DDA for other ion	[M+Na]+1	1.9299e+06	4.20217e+06	66.9338	233.304	0.459	-1.12	0.13289	0.24341	3.7	5.2	6.4	5		5.6	6.4	5.2
	TRUE		C24 H45 O3 P3	Full match	No results	No results	No results	No results	No results	1.43	474.259	475.267	0.515	1.00025e+06	0	0	0					0.258832		No matches found	No matches found	No matches found	6	23	22	No matches found	No matches found	No MS2	[M+H]+1	216176	454381	62.6547	47.7181	0.476	-1.07	0.00186432	0.0153123	4.6	6.1	5	5.8	2.1	5.8	2.1	5.8
	FALSE		C4 H12 N6 O2	Full match	No results	No results	No results	No results	No results	-1.65	176.102	177.109	0.515	6.46726e+06	0	0	0					0.101883		No matches found	No matches found	No matches found	6	19	19	No matches found	No matches found	No MS2	[M+H]+1	1.18214e+06	1.24639e+06	106.893	54.81	0.948	-0.08	0.408301	0.543498	6.6	6.4	6.4	6.4	5.4	6.6	5.4	5.6
	TRUE	Isocyanocyclohexane	C7 H11 N	Full match	No results	No results	No results	Full match	No results	-0.78	109.089	127.123	0.515	1.50929e+06	11	0	0					0.0890638		No matches found	No matches found	No matches found	3	28	10	No matches found	No matches found	No MS2	[M+NH4]+1	23323.4	66636.3	256.07	145.7	0.35	-1.51	0.00717491	0.0366876	5.6	4.5
	FALSE		C18 H35 N5 O3	Full match	No results	No results	No results	No results	No results	1.2	369.274	370.282	0.515	1.45956e+06	0	0	0					0.274433		No matches found	No matches found	No matches found	4	16	16	No matches found	No matches found	No MS2	[M+H]+1	667267	809047	48.9357	20.9869	0.825	-0.28	0.00747461	0.0377918	4.5	4.8	4.5	5	4.2	5.6	5.9	6.1
	FALSE		C24 H48 N2 S	Full match	No results	No results	No results	No results	No results	0.85	396.354	397.361	0.516	577917	0	0	0					0.354158		No matches found	No matches found	No matches found	6	24	13	No matches found	No matches found	No MS2	[M+H]+1	140803	148912	74.7111	26.6655	0.946	-0.08	0.0647508	0.151002	5.2		3.3	5.4	5.8	5.2		5.2
	FALSE	[Similar to: Sphingosine (d18:1); ΔMass: 38.0076 Da]		No results	Invalid mass	No results	No results	No results	No results		337.29	338.297	0.516	1.24398e+06	0	20	0			78.9		0.290039		No matches found	No matches found	No matches found	6	28	20	No matches found	No matches found	DDA for preferred ion	[M+H]+1	290727	352430	50.4146	30.6138	0.825	-0.28	0.0250574	0.0886834	4.8	5.8	6.1	4.2	2.5	3.9	4.2	3.5
	FALSE	2-(4,4-Dimethyl-2-nonyl-4,5-dihydro-1H-imidazol-1-yl)ethanol	C16 H32 N2 O	Full match	Invalid mass	No results	No results	Full match	No results	-1.6	268.251	269.258	0.516	1.00216e+06	6	20	0			90.5		0.251035		No matches found	No matches found	No matches found	6	17	11	No matches found	No matches found	DDA for preferred ion	[M+H]+1	158410	154509	59.3553	53.693	1.025	0.04	0.0497298	0.128728		6.5	2.5	2.9	4.8	3.5	5.9	3.1
	FALSE		C16 H31 N7 O4 S	Full match	No results	No results	No results	No match	No results	1.1	417.216	418.224	0.517	1.57328e+07	7	0	0					0.216283		No matches found	No matches found	No matches found	6	23	23	No matches found	No matches found	No MS2	[M+H]+1	68653.8	125715	214.329	49.5368	0.546	-0.87	0.54422	0.66328	6.6			6.6	1.7	3.9		4.8
	TRUE	3-[2-(Diethylamino)ethyl]-1,3-diazaspiro[4.5]decane-2,4-dione	C14 H25 N3 O2	Full match	No results	No results	No results	Full match	No results	-1.66	267.194	268.202	0.517	9.25374e+06	5	0	0					0.194234		No matches found	No matches found	No matches found	5	15	15	No matches found	No matches found	No MS2	[M+H]+1	27937.9	124592	287.364	205.891	0.224	-2.16	0.00437581	0.0261534		6.7
	TRUE	(2E,4E,14E)-13-Hydroperoxy-N-(2-methylpropyl)icosa-2,4,14-trienamide	C24 H43 N O3	No results	Invalid mass	No results	No match	No match	No match	43299.5	410.355	394.336	0.517	1.20882e+07	6	3	0	54.2	7.7	84.2	21.4	0.355035		No matches found	No matches found	No matches found	3	6	5	Multiple matches found	No matches found	DDA for other ion	[M+H-NH3]+1	871050	3.77523e+06	129.154	81.967	0.231	-2.12	0.0235168	0.0842219	2.4	5.6	5.2	5.2		5.5
	FALSE			No results	No results	No results	No results	No results	No results		325.291	326.298	0.517	1.97833e+06	0	0	0					0.29099		No matches found	No matches found	No matches found	6	22	22	No matches found	No matches found	No MS2	[M+H]+1	700608	908915	42.8385	34.143	0.771	-0.38	0.00754309	0.0378202	5	6	2.6	6	2.7		1.4	2.2
	FALSE		C21 H39 N3 O	Full match	No results	No results	No results	No results	No results	-1.14	349.309	350.316	0.517	1.13659e+07	0	0	0					0.308915		No matches found	No matches found	No matches found	6	21	21	No matches found	No matches found	No MS2	[M+H]+1	2.88576e+06	4.48191e+06	57.806	50.3045	0.644	-0.64	0.0149968	0.0613421	7	5.6	5.6	5.6	5.2	5.8	4.1	5.6
	FALSE			No results	No results	No results	No results	No results	No results		311.278	312.285	0.517	1.00271e+06	0	0	0					0.277521		No matches found	No matches found	No matches found	6	17	17	No matches found	No matches found	DDA for preferred ion	[M+H]+1	256191	282507	66.6402	32.8698	0.907	-0.14	0.370306	0.5056	4.6	5	5	3.9	2.5	5	2.5	5.4
	FALSE		C19 H41 O2 P	Full match	No results	No results	No results	No results	No results	1.65	332.285	333.292	0.517	4.53489e+06	0	0	0					0.284965		No matches found	No matches found	No matches found	6	25	25	No matches found	No matches found	No MS2	[M+H]+1	1.14687e+06	1.81708e+06	58.1572	48.355	0.631	-0.66	0.0103606	0.0473439	5.6	5.6	5.6	5.2	3.7	6	5.4	5.2
	FALSE		C20 H49 N9 O3	Full match	No results	No results	No results	No results	No results	-2.35	463.395	464.402	0.518	2.31999e+06	0	0	0					0.394746		No matches found	No matches found	No matches found	5	14	12	No matches found	No matches found	No MS2	[M+H]+1	298830	396070	108.469	82.922	0.754	-0.41	0.0841156	0.177163	3	4.6	2.7	3.3	2.7	5	4.8	3.9
	FALSE		C26 H53 N S	Full match	No results	No results	No results	No results	No results	-3.21	411.389	412.396	0.519	592365	0	0	0					0.388551		No matches found	No matches found	No matches found	4	29	12	No matches found	No matches found	No MS2	[M+H]+1	67278.6	123029	113.381	32.8794	0.547	-0.87	0.0779585	0.168118		4.4	2.9		5.8	5.3		2.9
	FALSE			No results	No results	No results	No results	No results	No results		353.319	354.326	0.519	1.31197e+06	0	0	0					0.318949		No matches found	No matches found	No matches found	6	22	21	No matches found	No matches found	No MS2	[M+H]+1	459096	582114	47.831	43.9156	0.789	-0.34	0.0719612	0.15957	4.6	3.9	5	6.1	2.7	3.1	3.3	5.4
	TRUE	Actane	C9 H21 N3 O3	Full match	No results	No results	No results	Full match	No results	-1.9	219.158	220.165	0.519	1.37509e+06	1	0	0					0.157876		No matches found	No matches found	No matches found	6	27	20	No matches found	No matches found	No MS2	[M+H]+1	78185.2	195484	50.2152	49.2688	0.4	-1.32	3.66893e-08	1.32448e-05		0.6		4	5.2	1	3.4	1.7
	FALSE			No results	No results	No results	No results	No results	No results		335.296	336.303	0.519	3.97229e+06	0	0	0					0.295766		No matches found	No matches found	No matches found	6	23	22	No matches found	No matches found	No MS2	[M+H]+1	874357	1.3859e+06	69.5612	64.8593	0.631	-0.66	0.420554	0.553683	5.2	5.2	5.6	5.2		4.8	5.8	3.7
	FALSE	2,2-Dimethyl-5-octanoyl-1,3-dioxane-4,6-dione	C14 H22 O5	Full match	No results	No results	No results	Full match	No results	-2.68	270.146	271.153	0.519	2.83153e+06	11	0	0					0.145998		No matches found	No matches found	No matches found	6	16	15	No matches found	No matches found	No MS2	[M+H]+1	71736.6	87356.9	250.667	46.5792	0.821	-0.28	0.665829	0.762466	1		2.1	0.6		2.1	1.9	1.7
	FALSE			No results	No results	No results	No results	No results	No results		384.32	385.327	0.52	4.61709e+06	0	0	0					0.320209		No matches found	No matches found	No matches found	6	30	12	No matches found	No matches found	No MS2	[M+H]+1	1.14597e+06	1.27909e+06	68.697	45.5078	0.896	-0.16	0.0582665	0.141169	6.4	5.2	6.4	6.1	5.4	5.2		6.4
	FALSE	Indole;1-Benzazole	C8 H7 N	Full match	No results	No results	Partial match	Partial match	Full match	-0.09	117.058	118.065	0.52	2.99878e+06	6	0	0					0.057839		No matches found	No matches found	No matches found	6	20	20	Single match found	No matches found	No MS2	[M+H]+1	565210	1.03513e+06	82.2474	47.5441	0.546	-0.87	0.00285462	0.0196664	2.7	5.4	2.6	2.3		4.6	1.2	2.2
	TRUE	1,3-dioxo-2,3-dihydro-1H-benzo[de]isoquinolin-2-yl acetate	C14 H9 N O4	No match	Invalid mass	No results	No results	No results	No results	86170	277.031	278.038	0.521	4.39212e+06	0	11	0	67.4	57.7	90.4	57.7	0.031084		No matches found	No matches found	No matches found	3	8	8	No matches found	No matches found	DDA for preferred ion	[M+H]+1	32960	74781.9	55.0084	219.234	0.441	-1.18	0.00859986	0.0412839
	FALSE		C18 H38 O8	Full match	No results	No results	No results	No results	No results	1.29	382.257	383.264	0.521	1.3513e+07	0	0	0					0.25716		No matches found	No matches found	No matches found	6	23	23	No matches found	No matches found	No MS2	[M+H]+1	24448.8	49876.6	321.352	64.8951	0.49	-1.03	0.509582	0.631762
	FALSE		C18 H39 O2 P	Full match	No results	No results	No results	No results	No results	2.7	318.27	319.277	0.521	2.01067e+06	0	0	0					0.269625		No matches found	No matches found	No matches found	5	19	19	No matches found	No matches found	No MS2	[M+H]+1	507694	747902	64.4313	54.17	0.679	-0.56	0.10233	0.203644	5.2	5	3	3.9	6	4.8	2	3.5
	TRUE	S-Butyl di-1-piperidinylphosphinothioate	C14 H29 N2 O P S	Full match	No results	No results	No results	Full match	No results	-0.97	304.174	305.181	0.521	1.7609e+06	4	0	0					0.173526		No matches found	No matches found	No matches found	3	24	2	No matches found	No matches found	No MS2	[M+H]+1	53570.4	130941	106.436	105.935	0.409	-1.29	0.036788	0.109575					4.9	5.5
	FALSE	(3E,5Z,7E,9E,11R,12S)-11-{[(2R)-2-Acetamido-2-carboxyethyl]sulfanyl}-12-hydroxy-3,5,7,9-hexadecatetraenedioic acid	C21 H29 N O8 S	Full match	No results	No results	No results	Full match	No results	0.3	455.162	456.169	0.521	1.05174e+06	1	0	0					0.161526		No matches found	No matches found	No matches found	3	5	3	No matches found	No matches found	No MS2	[M+H]+1	141384	52847.6	97.5298	179.083	2.675	1.42	0.127057	0.23741	3.5				4.8	5.4
	TRUE	[Similar to: NP-008993; ΔMass: -42.1318 Da]	C11 H12 N8 O	Full match	Invalid mass	No results	No results	No match	No results	1.93	272.114	255.111	0.522	1.64438e+07	3	20	0			79.9		0.113932		No matches found	No matches found	No matches found	5	22	18	No matches found	No matches found	DDA for other ion	[M+H-H2O]+1	30030.4	2.12851e+06	73.5748	140.266	0.014	-6.15	1.43222e-06	0.000129257							4.8
	TRUE	[Similar to: 1-[(1S,2S,3S,4R,5R)-4-(Diethylamino)-3-hydroxy-6,8-dioxabicyclo[3.2.1]oct-2-yl]-3-(4-methoxyphenyl)urea; ΔMass: -64.9945 Da]	C20 H29 P	Full match	Invalid mass	No results	No results	No results	No results	-0.41	300.201	301.208	0.523	2.75043e+08	0	20	0			75.9		0.200565		No matches found	No matches found	No matches found	6	28	25	No matches found	No matches found	DDA for preferred ion	[M+H]+1	30936.8	123950	310.578	218.866	0.25	-2	0.00511209	0.0289176		5.8
	FALSE		C22 H36 N4	Full match	No results	No results	No results	No match	No match	-2.68	356.293	357.3	0.523	4.14755e+07	21	0	0					0.293042		No matches found	No matches found	No matches found	6	25	15	No matches found	Multiple matches found	DDA for preferred ion	[M+H]+1	1.05561e+07	1.25132e+07	53.2868	26.0961	0.844	-0.25	0.0438497	0.120104	6.6	6.6	6.6	6.6	7	6.6	6.4	7
	FALSE	[Similar to: 3-(4-chlorophenoxy)-4-oxo-2-(trifluoromethyl)-4H-chromen-7-yl acetate; ΔMass: 89.3537 Da]	C27 H55 N O2 P2	Full match	Invalid mass	No results	No results	No match	No results	-0.47	487.371	488.378	0.524	968739	1	14	0			67.5		0.370573		No matches found	No matches found	No matches found	6	26	19	No matches found	No matches found	DDA for preferred ion	[M+H]+1	151621	252063	66.2456	38.6638	0.602	-0.73	0.00115749	0.0111725		2.3	3.5	3.3
	TRUE	3-Dehydroxycarnitine	C7 H15 N O2	Full match	Invalid mass	No results	No results	Partial match	Full match	-1.66	145.11	146.117	0.524	5.57288e+07	62	20	0			90.1		0.110038		No matches found	No matches found	No matches found	3	12	6	Multiple matches found	No matches found	DDA for preferred ion	[M+H]+1	27705.9	91241.1	165.504	206.048	0.304	-1.72	0.00997994	0.0459535		5.8					0
	FALSE			No results	No results	No results	No results	No results	No results		224.184	225.191	0.524	732593	0	0	0					0.183787		No matches found	No matches found	No matches found	6	25	23	No matches found	No matches found	No MS2	[M+H]+1	301683	324709	54.9774	56.8426	0.929	-0.11	0.781651	0.851647	3.1	2.3	2.3	3.6		3.9	2.9	4
	FALSE		C11 H15 N3 P2 S	Full match	No results	No results	No results	No match	No results	1.47	283.047	284.054	0.524	1.28356e+08	2	0	0					0.0466075		No matches found	No matches found	No matches found	6	25	25	No matches found	No matches found	DDA for preferred ion	[M+H]+1	23331.6	53699	326.822	64.9235	0.434	-1.2	0.947592	0.963065						6.6
	TRUE	[Similar to: 3-(4-chlorophenoxy)-4-oxo-2-(trifluoromethyl)-4H-chromen-7-yl acetate; ΔMass: 89.1653 Da]	C20 H42 N O2 P S4	Full match	Invalid mass	No results	No results	No match	No results	-2.92	487.182	488.189	0.525	1.81306e+06	4	14	0			67.5		0.182176		No matches found	No matches found	No matches found	4	26	8	No matches found	No matches found	DDA for preferred ion	[M+H]+1	66208.3	145766	120.352	177.532	0.454	-1.14	0.0114538	0.050672		5
	TRUE	(3R,4R)-3-{[4-(2-Amino-2-oxoethoxy)benzoyl]amino}-4-hydroxy-N-isopropyl-1-azepanecarboxamide	C19 H28 N4 O5	No match	Invalid mass	No results	No results	No match	No results	56038.5	414.185	415.192	0.525	5.36103e+07	3	11	0	40.6	7	90.7	7.1	0.184611		No matches found	No matches found	No matches found	5	16	16	No matches found	No matches found	DDA for preferred ion	[M+H]+1	6.68741e+06	1.37582e+07	77.1812	74.6799	0.486	-1.04	0.00244887	0.0184176	6.2	6.2	6.2	6.6		6.6	6	6.6
	FALSE		C18 H40 N4 O4	Full match	No results	No results	No results	No results	No results	-0.4	376.305	377.312	0.525	4.04309e+06	0	0	0					0.304805		No matches found	No matches found	No matches found	5	27	19	No matches found	No matches found	No MS2	[M+H]+1	818527	1.24273e+06	64.5158	55.8999	0.659	-0.6	0.0879703	0.182934	5.2	6.4	6	5.2	4.2	6.4	4.6	4.8
	FALSE		C6 H16 N5 P S	Full match	No results	No results	No results	No match	No results	-2.68	221.086	222.093	0.526	2.60468e+06	4	0	0					0.0858102		No matches found	No matches found	No matches found	5	7	6	No matches found	No matches found	No MS2	[M+H]+1	214609	295274	95.5159	140.832	0.727	-0.46	0.389595	0.526362	5.8		4.8		2.7	3.9		5.5
	FALSE	[Similar to: 2-(4-chlorophenyl)-6-methyl-5-(2-methylallyl)pyrimidin-4-yl (diethylamino)methanethioate; ΔMass: -31.8366 Da]		No results	Invalid mass	No results	No results	No results	No results		357.296	358.304	0.526	7.86803e+06	0	12	0			77.9		0.296282		No matches found	No matches found	No matches found	6	27	15	No matches found	No matches found	DDA for preferred ion	[M+H]+1	2.03963e+06	2.55957e+06	51.6578	25.1508	0.797	-0.33	0.0296434	0.0976392	6	6.4	6.4	6.7	6.4	6.4		6.4
	FALSE			No results	No results	No results	No results	No results	No results		307.268	308.275	0.526	913143	0	0	0					0.267527		No matches found	No matches found	No matches found	5	23	23	No matches found	No matches found	DDA for preferred ion	[M+H]+1	352493	467068	47.439	37.3415	0.755	-0.41	0.0467254	0.124338	4.2	4.6	4.2	2.7		3.5	1	4.2
	FALSE	Piperidine	C5 H11 N	Full match	No results	No results	No results	Full match	Full match	-0.53	85.0891	86.0964	0.526	3.135e+07	9	0	0					0.0891044		No matches found	No matches found	No matches found	6	19	19	Single match found	No matches found	DDA for preferred ion	[M+H]+1	117397	224917	263.255	213.152	0.522	-0.94	0.0944907	0.193155		5.5			4.8	1.7
	TRUE	3-Vinyltoluene	C9 H10	Full match	No results	No results	No results	Partial match	Full match	0.17	118.078	119.086	0.526	4.50318e+06	6	0	0					0.0782709		No matches found	No matches found	No matches found	5	12	11	No matches found	Single match found	No MS2	[M+H]+1	639525	1.41353e+06	69.4587	62.252	0.452	-1.14	0.000698708	0.00798208	3.9	5.4	6	5.2		3.5	3.1	4.8
	TRUE	(2E,4E,14E)-13-Hydroperoxy-N-(2-methylpropyl)icosa-2,4,14-trienamide	C24 H43 N O3	No match	Invalid mass	No results	No results	No results	No results	9.99	393.328	394.336	0.526	1.20882e+07	0	3	0	53.5	7.7	81.2	50	0.328223		No matches found	No matches found	No matches found	4	5	5	No matches found	No matches found	DDA for preferred ion	[M+H]+1	1.19585e+06	3.63234e+06	117.101	81.1244	0.329	-1.6	0.046235	0.123438	2.4	5.6	5.2	5.2	5.6	5.2
	FALSE	[Similar to: NPEO; ΔMass: 91.0452 Da]	C24 H38 N3 P	Full match	Invalid mass	No results	No results	No results	No results	0.1	399.28	400.288	0.526	1.36687e+08	0	15	0			73.7		0.280375		No matches found	No matches found	No matches found	6	23	23	No matches found	No matches found	DDA for preferred ion	[M+H]+1	179507	91302.8	320.57	94.999	1.966	0.98	0.366533	0.503318	3.9	5.4	5.4	2.7		5	4.8	5.8
	FALSE		C18 H35 N2 O P	Full match	No results	No results	No results	No results	No results	1.97	326.249	327.257	0.527	513808	0	0	0					0.249344		No matches found	No matches found	No matches found	6	27	11	No matches found	No matches found	No MS2	[M+H]+1	58210.1	109863	84.4738	52.2741	0.53	-0.92	0.005939	0.0320955		3.5		5.5				3.6
	FALSE		C17 H41 N5 O4	Full match	No results	No results	No results	No results	No results	-1.22	379.315	380.323	0.527	5.02994e+06	0	0	0					0.315393		No matches found	No matches found	No matches found	6	23	23	No matches found	No matches found	No MS2	[M+H]+1	1.11052e+06	1.76458e+06	64.1478	63.473	0.629	-0.67	0.0670206	0.153303	5.2	5.2	5.2	5.2	6	6	4.6	5.6
	FALSE	5-[2-(Diethylcarbamoyl)phenyl]-2-phenyl-4-(4-phenyl-1-pyridiniumyl)imidazol-1-ide	C31 H28 N4 O	Full match	No results	No results	No results	Not the top hit	No results	1.92	472.227	473.234	0.527	762234	2	0	0					0.227216		No matches found	No matches found	No matches found	5	28	21	No matches found	No matches found	No MS2	[M+H]+1	265296	422747	70.4301	49.926	0.628	-0.67	0.154796	0.269958	2.7	3.1	4.6	4.6		2.7	5.8	5.8
	TRUE	[Similar to: NP-008993; ΔMass: -60.1414 Da]	C11 H10 N8	Invalid mass	Invalid mass	No results	No results	No match	No results	5.7	254.104	255.111	0.528	1.64438e+07	3	20	0			79.9		0.10429		No matches found	No matches found	No matches found	4	22	20	No matches found	No matches found	DDA for preferred ion	[M+H]+1	41494.4	2.12727e+06	61.2583	140.357	0.02	-5.68	3.03696e-06	0.000219269							4.8
	TRUE		C29 H42 N7 O9 P S2	Full match	No results	No results	No results	No results	No results	2.98	727.224	728.233	0.528	1.39047e+07	0	0	0					0.224472		No matches found	No matches found	No matches found	6	26	22	No matches found	No matches found	No MS2	[M+H]+1	49770.1	128531	231.644	220.427	0.387	-1.37	0.0291915	0.0963265		4.5
	FALSE		C26 H36 O3 P2	Full match	No results	No results	No results	No match	No results	2.75	458.215	459.223	0.528	1.0718e+06	1	0	0					0.215226		No matches found	No matches found	No matches found	6	21	21	No matches found	No matches found	No MS2	[M+H]+1	457794	408855	46.6049	73.0757	1.12	0.16	0.740957	0.823293	4.2	5.8	4.6	6.1		5.8	5.2	4.2
	FALSE	Phenylacetaldehyde	C8 H8 O	No results	No results	No results	Full match	Not the top hit	Full match	-2.92	120.057	121.064	0.529	4.99615e+06	13	0	0					0.0571642		No matches found	No matches found	No matches found	6	22	21	Single match found	Multiple matches found	No MS2	[M+H]+1	216418	294613	199.976	43.637	0.735	-0.45	0.354781	0.490712	3.9	5.2	5.8	6.1	2.1	2.9	3.6	4.6
	TRUE			No results	No results	No results	No results	No results	No results		240.18	241.187	0.529	1.81461e+07	0	0	0					0.180039		No matches found	No matches found	No matches found	5	17	15	No matches found	No matches found	No MS2	[M+H]+1	40611.7	1.6347e+06	276.353	162.328	0.025	-5.33	1.89632e-05	0.000850484		6.4				6.1
	TRUE		C15 H21 N10 O4 P S2	Full match	No results	No results	No results	No match	No results	-1.81	500.092	501.099	0.529	416987	2	0	0					0.0917224		No matches found	No matches found	No matches found	3	18	3	No matches found	No matches found	No MS2	[M+H]+1	27054.1	148254	124.042	56.7311	0.182	-2.45	0.00590896	0.032029			5.8				1.9
	FALSE		C18 H37 N2 O P	Full match	No results	No results	No results	No results	No results	2.74	328.265	329.273	0.529	7.11312e+06	0	0	0					0.26525		No matches found	No matches found	No matches found	6	25	15	No matches found	No matches found	DDA for preferred ion	[M+H]+1	1.90639e+06	2.36798e+06	43.2233	18.2392	0.805	-0.31	0.03533	0.107595	6.4	6	5.6	6.7	5.2	6.4	5.8	6.4
	TRUE	Momelotinib	C23 H22 N6 O2	Full match	No results	No results	No results	Full match	No results	1.22	414.181	432.215	0.53	1.34125e+07	3	0	0					0.180927		No matches found	No matches found	No matches found	5	18	17	No matches found	No matches found	DDA for other ion	[M+NH4]+1	2.48607e+06	5.18888e+06	85.6375	58.8663	0.479	-1.06	0.0135107	0.0575159	6.4	6	6	6.4	2.7	6.4	6	6.6
	FALSE		C20 H42 N P	Full match	No results	No results	No results	No results	No results	1.97	327.306	328.313	0.53	1.16141e+06	0	0	0					0.306133		No matches found	No matches found	No matches found	5	28	11	No matches found	No matches found	No MS2	[M+H]+1	305951	267658	68.4245	38.5699	1.143	0.19	0.400057	0.534746	4.2	3.9	5.8	4.8
	TRUE	[Similar to: 4-[2-(4-chlorophenyl)diaz-1-enyl]-2-methyl-6-(piperidinomethyl)phenol; ΔMass: -220.0174 Da]		No results	Invalid mass	No results	No results	No results	No results		123.128	146.117	0.531	5.57288e+07	0	20	0			90.1		0.127768		No matches found	No matches found	No matches found	6	29	24	No matches found	No matches found	DDA for other ion	[M+Na]+1	41439.7	389497	202.333	217.354	0.106	-3.23	0.00268071	0.0191252		6					0.2
	TRUE	(3R,4R)-3-{[4-(2-Amino-2-oxoethoxy)benzoyl]amino}-4-hydroxy-N-isopropyl-1-azepanecarboxamide	C19 H28 N4 O5	No results	Invalid mass	No results	No results	No results	No results	-520369	188.114	415.192	0.531	5.36103e+07	0	11	0	40.6	7	90.7	7.1	0.114334		No matches found	No matches found	No matches found	5	16	16	No matches found	No matches found	DDA for other ion	[2M+K]+1	6.68741e+06	1.37582e+07	77.1842	74.6799	0.486	-1.04	0.00244839	0.0184176	6.2	6.2	6.2	6.6		6.6	6	6.6
	FALSE			No results	No results	No results	No results	No results	No results		396.342	380.323	0.531	5.02994e+06	0	0	0					0.342076		No matches found	No matches found	No matches found	5	16	16	No matches found	No matches found	No MS2	[M+H-NH3]+1	1.09665e+06	1.74558e+06	64.2736	62.9551	0.628	-0.67	0.0510719	0.131296	5.2	5.2	5.2	5.2		6	4.6	5.6
	TRUE		C32 H60 O6 S	Full match	No results	No results	No results	No match	No results	-3.04	572.409	573.418	0.532	2.13907e+06	1	0	0					0.409318		No matches found	No matches found	No matches found	3	5	3	No matches found	No matches found	No MS2	[M+H]+1	26868.1	1.20094e+06	52.5561	78.5863	0.022	-5.48	0.000101125	0.0026449
	FALSE		C14 H38 N7 O P	Full match	No results	No results	No results	No match	No results	2.2	351.288	352.296	0.532	972911	5	0	0					0.288318		No matches found	No matches found	No matches found	6	25	24	No matches found	No matches found	No MS2	[M+H]+1	358740	426248	47.8318	48.1886	0.842	-0.25	0.07556	0.165116	4.2	5.8	6.1	2.7	5.4	6.1	5.2	5.4
	FALSE	pentetrazol	C6 H10 N4	Full match	No results	No results	No results	Full match	No results	-1.03	138.09	139.098	0.532	1.37944e+08	13	0	0					0.0904038		No matches found	No matches found	No matches found	6	23	22	No matches found	No matches found	No MS2	[M+H]+1	29196.6	58495.1	329.214	55.6859	0.499	-1	0.897977	0.930453				7
	FALSE		C16 H39 N6 O P	Full match	No results	No results	No results	No results	No results	-1.43	362.292	363.299	0.532	1.33314e+06	0	0	0					0.291778		No matches found	No matches found	No matches found	5	19	19	No matches found	No matches found	No MS2	[M+H]+1	280371	474754	76.2768	68.784	0.591	-0.76	0.142458	0.254087	5.6	5.8	6.4	4.2	6	2.3	3.3	4.2
	FALSE			No results	No results	No results	No results	No results	No results		1851.32	926.668	0.533	551280	0	0	0					0.322437		No matches found	No matches found	No matches found	3	11	6	No matches found	No matches found	No MS2	[M+2H]+2	220349	364200	69.5315	27.1378	0.605	-0.72	0.00210467	0.016662	3.5		4.6	4.8		6.1	5.2	3.5
	FALSE		C22 H49 N3 O6	Full match	No results	No results	No results	No results	No results	-1.07	451.362	452.369	0.535	2.00899e+06	0	0	0					0.361655		No matches found	No matches found	No matches found	5	21	19	No matches found	No matches found	No MS2	[M+H]+1	718626	879434	50.9234	36.2145	0.817	-0.29	0.11288	0.218147	5.2	4.2	5.6	2.3	4.1	3.3	0.7	3.1
	TRUE	3,12-Dioxa-6,9-diazoniadispiro[5.2.5.3]heptadecane	C13 H26 N2 O2	No results	No results	No results	No results	Invalid mass	No results	-7.13	242.198	243.205	0.535	3.02176e+06	2	0	0					0.197702		No matches found	No matches found	No matches found	6	25	20	No matches found	No matches found	No MS2	[M+H]+1	77014.4	158455	145.643	159.112	0.486	-1.04	0.00623081	0.0331758		4.5	2.5	2.5		2.1		2.1
	TRUE		C19 H33 N3 O6 S	Full match	No results	No results	No results	No match	No results	-3.09	431.208	432.215	0.535	1.34125e+07	1	0	0					0.207675		No matches found	No matches found	No matches found	5	18	17	No matches found	No matches found	No MS2	[M+H]+1	2.48607e+06	5.18888e+06	85.6375	58.8663	0.479	-1.06	0.0135107	0.0575159	6.4	6	6	6.4	2.7	6.4	6	6.6
	TRUE	[Similar to: ethyl 1-(4-nitrophenyl)-5-phenyl-3-(2-thienyl)-1H-pyrazole-4-carboxylate; ΔMass: 188.3495 Da]	C29 H62 N5 O6 P	Full match	Invalid mass	No results	No results	No results	No results	-0.49	607.443	591.425	0.535	2.11291e+06	0	14	0			81.7		0.443476		No matches found	No matches found	No matches found	5	23	23	No matches found	No matches found	DDA for other ion	[M+H-NH3]+1	49173.8	1.28571e+06	60.397	74.4775	0.038	-4.71	8.36222e-05	0.00225281
	FALSE	[Similar to: (2S)-2-[(2R)-7-(2-Methoxyethoxy)-5,8-dimethyl-1,2,3,4-tetrahydro-2-naphthalenyl]-1-(1-piperidinyl)-1-propanone; ΔMass: -73.9834 Da]		No results	Invalid mass	No results	No results	No results	No results		299.278	300.286	0.535	1.63821e+06	0	20	0			82.2		0.278282		No matches found	No matches found	No matches found	5	24	10	No matches found	No matches found	DDA for preferred ion	[M+H]+1	655847	760209	51.1794	26.2481	0.863	-0.21	0.0652068	0.151564	3.5	4.2	5.2	6.1	4.2	3.5	2.5	3.3
	FALSE		C18 H35 N5 O3	Full match	No results	No results	No results	No results	No results	0.7	369.274	370.282	0.536	1.44299e+06	0	0	0					0.274248		No matches found	No matches found	No matches found	3	11	10	No matches found	No matches found	No MS2	[M+H]+1	556403	773446	53.6897	29.2204	0.719	-0.48	0.00145366	0.0131852				5	4.2			6.1
	FALSE	[Similar to: NP-008125; ΔMass: -16.0498 Da]	C14 H22 N6 O7	Full match	Invalid mass	No results	No results	No match	No results	-1.41	386.154	404.188	0.536	5.47302e+07	2	20	0			87.1		0.154452		No matches found	No matches found	No matches found	5	16	15	No matches found	No matches found	DDA for preferred ion	[M+NH4]+1	5.30174e+06	6.90393e+06	133.146	57.4579	0.768	-0.38	0.350824	0.487106	6.2	5.6	7	6.6		6.4	6.4	7
	FALSE			No results	No results	No results	No results	No results	No results		1562.12	782.066	0.536	1.04325e+06	0	0	0					0.117519		No matches found	No matches found	No matches found	3	19	9	No matches found	No matches found	No MS2	[M+2H]+2	333715	482342	66.9067	31.4386	0.692	-0.53	0.00126583	0.0119625	2.7	5.8	3.1	2.7		3.7		3.9
	FALSE			No results	No results	No results	No results	No results	No results		1619.15	810.583	0.536	1.1589e+06	0	0	0					0.150905		No matches found	No matches found	No matches found	6	22	22	No matches found	No matches found	No MS2	[M+2H]+2	524861	736591	56.8603	24.5294	0.713	-0.49	0.000775935	0.00859241	3.1	3.9	4.6	3.5	1.6	6	3.6	4.2
	FALSE	[Similar to: 1-[(1S,2S,3S,4R,5R)-4-(Diethylamino)-3-hydroxy-6,8-dioxabicyclo[3.2.1]oct-2-yl]-3-(4-methoxyphenyl)urea; ΔMass: -64.9581 Da]		No results	Invalid mass	No results	No results	No results	No results		300.237	301.244	0.537	4.02076e+06	0	20	0			75.9		0.237011		No matches found	No matches found	No matches found	6	28	13	No matches found	No matches found	DDA for preferred ion	[M+H]+1	1.15582e+06	1.22019e+06	46.5026	42.4378	0.947	-0.08	0.950389	0.965364	6	6.4	6.4	6.4	4.1	5.6	5.2	6.4
	FALSE	1-(2-Oxo-3-azepanyl)-1,2-triazadien-2-ium	C6 H11 N4 O	No results	Invalid mass	No results	No results	Invalid mass	No results	-5.68	155.092	156.1	0.537	5.07604e+07	1	20	0			95.7		0.0924048		No matches found	No matches found	No matches found	6	24	24	No matches found	No matches found	DDA for preferred ion	[M+H]+1	64429.1	300793	225.962	214.444	0.214	-2.22	0.0803353	0.171604	3.7	5.8						6
	TRUE			No results	No results	No results	No results	No results	No results		172.117	173.124	0.537	9.8547e+06	0	0	0					0.116991		No matches found	No matches found	No matches found	5	12	10	No matches found	No matches found	DDA for other ion	[M+H]+1	46466.9	364075	216.252	190.267	0.128	-2.97	0.00124151	0.0117944		5.6	5.2		5.2			5.8
	TRUE	[Similar to: 1-Linoleoyl glycerol; ΔMass: -127.0915 Da]	C9 H21 N7	Full match	Invalid mass	No results	No results	No results	No results	-1.31	227.186	228.193	0.538	6.53795e+07	0	20	0			85.8		0.185546		No matches found	No matches found	No matches found	6	24	24	No matches found	No matches found	DDA for preferred ion	[M+H]+1	2.79323e+06	7.45888e+06	55.2408	124.085	0.374	-1.42	0.00376739	0.0232881	6.6	6.4	7	5.2	3.7	5.8	5.6	4.5
	TRUE	[Similar to: (1R,2R,4S,16R,17R,20S)-2-hydroxy-13,20-dimethoxy-4,7,17,22,22-pentamethyl-5,10,21,23-tetraoxahexacyclo[18.2.1.0Âa,Âaâ·.0â´,Âaâ¶.0â¶,Âaâ´.0â¸,ÂaÂ?]tricosa-6,8(12),13-trien-11-one; ΔMass: 122.2500 Da]	C34 H64 N2 O6	Full match	Invalid mass	No results	No results	No results	No results	-1.76	596.475	614.509	0.538	1.142e+07	0	20	0			93.4		0.475386		No matches found	No matches found	No matches found	6	26	24	No matches found	No matches found	DDA for preferred ion	[M+NH4]+1	51076.1	4.55686e+06	55.04	86.7659	0.011	-6.48	0.000139836	0.00336538							5.2	2.1
	FALSE	(1-Pyrenylmethylene)malononitrile	C20 H10 N2	Full match	No results	No results	No results	Not the top hit	No results	-0.79	278.084	279.091	0.538	1.92982e+06	18	0	0					0.0841787		No matches found	No matches found	No matches found	5	21	21	No matches found	No matches found	No MS2	[M+H]+1	563846	996946	58.0024	41.9583	0.566	-0.82	0.00224271	0.0172996	6.5	5.6	4.6	5.6	4.5	4.6	1.6	4.2
	FALSE	[Similar to: N2-({(1S,3S,4R,5R)-3-[(3-chloro-4-fluorobenzoyl)amino]-1,4,5-trihydroxycyclohexyl}carbonyl)-D-leucinamide; ΔMass: -146.9349 Da]	C18 H33 O2 P	Full match	Invalid mass	No results	No results	No results	No results	1.7	312.222	330.256	0.538	1.46916e+06	0	20	0			71.5		0.222349		No matches found	No matches found	No matches found	5	19	15	No matches found	No matches found	DDA for preferred ion	[M+NH4]+1	763413	787034	49.202	38.0086	0.97	-0.04	0.649083	0.748357	2.2	1.6	2.2			1.4	4.5	3
	FALSE		C32 H70 N3 O8 P	Full match	No results	No results	No results	No results	No results	1.95	655.491	656.499	0.538	552457	0	0	0					0.491329		No matches found	No matches found	No matches found	4	10	10	No matches found	No matches found	No MS2	[M+H]+1	259686	397622	62.4882	23.188	0.653	-0.61	0.000904722	0.00963101	3.5	2.3	5	5.2		3.1	4.5	3.5
	FALSE	[Similar to: 1-[(1S,2S,3S,4R,5R)-4-(Diethylamino)-3-hydroxy-6,8-dioxabicyclo[3.2.1]oct-2-yl]-3-(4-methoxyphenyl)urea; ΔMass: -86.9396 Da]	C10 H30 N8 O	Full match	Invalid mass	No results	No results	No results	No results	4.39	278.255	301.244	0.538	4.02076e+06	0	20	0			75.9		0.255478		No matches found	No matches found	No matches found	5	29	5	No matches found	No matches found	DDA for other ion	[M+Na]+1	1.06047e+06	1.12558e+06	46.7498	42.2372	0.942	-0.09	0.909829	0.938961	6	6.4	6.1	6.4		5.6	5.2	6.4
	FALSE			No results	No results	No results	No results	No results	No results		1503.08	752.548	0.538	875906	0	0	0					0.0813825		No matches found	No matches found	No matches found	5	24	24	No matches found	No matches found	No MS2	[M+2H]+2	451349	505025	63.069	30.1745	0.894	-0.16	0.00492054	0.0285581	3.1	3.5	4.2	3.9		4.1	4.8	5.4
	TRUE	[Similar to: (1R,2R,4S,16R,17R,20S)-2-hydroxy-13,20-dimethoxy-4,7,17,22,22-pentamethyl-5,10,21,23-tetraoxahexacyclo[18.2.1.0Âa,Âaâ·.0â´,Âaâ¶.0â¶,Âaâ´.0â¸,ÂaÂ?]tricosa-6,8(12),13-trien-11-one; ΔMass: 139.2763 Da]	C36 H74 N P3	Full match	Invalid mass	No results	No results	No results	No results	-2.8	613.502	614.509	0.539	1.142e+07	0	20	0			93.4		0.501694		No matches found	No matches found	No matches found	6	26	24	No matches found	No matches found	DDA for preferred ion	[M+H]+1	46576.7	4.55686e+06	57.1863	86.8353	0.01	-6.61	0.000138604	0.00336538							5.2	2.1
	FALSE	1-(acetyloxy)-3-hydroxy-6,8a-dimethyl-7-oxo-3-(propan-2-yl)-1,2,3,3a,4,7,8,8a-octahydroazulen-4-yl 4-hydroxybenzoate	C24 H30 O7	No match	Invalid mass	No results	No results	No results	No results	-499999	215.1	238.089	0.539	1.8546e+07	0	1	0	44.8	34.8		34.8	0.0999642		No matches found	No matches found	No matches found	5	23	23	No matches found	No matches found	DDA for other ion	[M+Na]+1	861799	522367	193.902	125.932	1.65	0.72	0.62506	0.729304	6.1			5.6		6.4		6.3
	TRUE	UNII:TYL476W27Y	C18 H30 O	Full match	No results	No results	No results	Not the top hit	Full match	-0.83	262.229	263.237	0.539	5.93676e+06	19	0	0					0.229447		No matches found	No matches found	No matches found	6	28	15	No matches found	Multiple matches found	No MS2	[M+H]+1	188225	2.11506e+06	63.363	73.4159	0.089	-3.49	1.69332e-06	0.000145545	4.2	5	2.9		2.1	2.3	0.6	3.9
	FALSE	[Similar to: (±)5-HETE; ΔMass: 109.9520 Da]	C28 H31 P S	Full match	Invalid mass	No results	No results	No match	No results	-2.85	430.187	431.194	0.539	2.37849e+06	4	5	0			62.4		0.187181		No matches found	No matches found	No matches found	5	21	21	No matches found	No matches found	DDA for preferred ion	[M+H]+1	685737	389131	75.3448	88.6608	1.762	0.82	0.144081	0.256729	3.5	3.7	6	6	5.5	5.8	6.1	5.4
	FALSE		C17 H35 N9	Full match	No results	No results	No results	No results	No results	-0.56	365.301	366.309	0.539	637862	0	0	0					0.301337		No matches found	No matches found	No matches found	4	21	21	No matches found	No matches found	No MS2	[M+H]+1	264590	351605	55.6156	28.1945	0.753	-0.41	0.010889	0.0487707	4.2	5.4	5.4		4.2	5.8		3.9
	TRUE			No results	No results	No results	No results	No results	No results		466.337	467.345	0.539	2.84331e+06	0	0	0					0.337453		No matches found	No matches found	No matches found	3	24	15	No matches found	No matches found	No MS2	[M+H]+1	40443.5	399106	54.365	135.007	0.101	-3.3	0.000456604	0.00610497
	TRUE	N'-(2-chloro-6-fluorobenzoyl)-5-(3,5-dimethylisoxazol-4-yl)-3-methylisoxazole-4-carbohydrazide	C17 H14 Cl F N4 O4	No match	Invalid mass	No results	No results	No match	No results	-40737.9	376.097	415.06	0.539	1.35461e+07	1	11	0	61	8.1	86.9	8.3	0.0966958		No matches found	No matches found	No matches found	5	18	16	No matches found	No matches found	DDA for other ion	[M+K]+1	37654.3	117498	306.802	202.513	0.32	-1.64	0.0135986	0.0577191		6.6
	TRUE		C14 H16 N4 O7 P2	Full match	No results	No results	No results	No match	No results	-1.17	414.049	432.083	0.539	7.97406e+06	2	0	0					0.0489358		No matches found	No matches found	No matches found	5	9	8	No matches found	No matches found	No MS2	[M+NH4]+1	34764.2	116452	291.723	198.83	0.299	-1.74	0.00867104	0.0415152		6.4
	FALSE	JR2115000	C16 H33 N O2	Full match	Invalid mass	No results	No results	Full match	No results	-3.34	271.25	272.258	0.54	7.52707e+06	10	2	0			67.2		0.250222		No matches found	No matches found	No matches found	5	23	7	No matches found	No matches found	DDA for preferred ion	[M+H]+1	1.84216e+06	2.22005e+06	60.6599	30.4306	0.83	-0.27	0.176746	0.295395	3	6.7	5.6	6.7	1.1	6	6.1	6
	TRUE		C5 H10 N8	Full match	No results	No results	No results	No results	No results	-2.75	182.102	205.092	0.541	4.98865e+06	0	0	0					0.102341		No matches found	No matches found	No matches found	6	26	19	No matches found	No matches found	No MS2	[M+Na]+1	50714.6	2.93307e+06	107.796	73.3807	0.017	-5.85	5.36297e-05	0.0017286			2
	TRUE			No results	No results	No results	No results	No results	No results		204.084	205.092	0.541	4.98865e+06	0	0	0					0.0843746		No matches found	No matches found	No matches found	6	26	19	No matches found	No matches found	No MS2	[M+H]+1	48542.1	2.93307e+06	111.439	73.4055	0.017	-5.92	5.02613e-05	0.00164949			2
	TRUE		C16 H24 N3 O3 P3 S	Full match	No results	No results	No results	No match	No results	0.5	431.075	432.083	0.541	7.97406e+06	3	0	0					0.0753389		No matches found	No matches found	No matches found	6	21	21	No matches found	No matches found	No MS2	[M+H]+1	31365.4	105812	296.383	200.547	0.296	-1.75	0.00910716	0.0429202		6.4
	FALSE	[Similar to: Mexacarbate; ΔMass: -33.9621 Da]	C7 H20 N6	Full match	Invalid mass	No results	No results	No results	No results	-1.18	188.175	230.209	0.542	5.85997e+06	0	7	0			78.6		0.174722		No matches found	No matches found	No matches found	5	22	7	No matches found	No matches found	DDA for other ion	[M+ACN+H]+1	1.38142e+06	1.63763e+06	39.5395	25.8934	0.844	-0.25	0.112342	0.217572	5.7	7.2	5.7	6.9		6.9	5.9	6.1
	FALSE	1-Methyl-1-[2-(4-methylmorpholin-4-ium-4-yl)ethyl]azepanium	C14 H30 N2 O	No results	No results	No results	No results	Invalid mass	No results	-6.26	242.234	243.242	0.542	604763	1	0	0					0.234297		No matches found	No matches found	No matches found	4	20	2	No matches found	No matches found	No MS2	[M+H]+1	135665	179296	55.2061	24.4834	0.757	-0.4	0.0141908	0.0595682		5.8	6.1	5.8				5.9
	FALSE		C22 H41 N7 O2	Full match	No results	No results	No results	No results	No results	0.77	435.333	458.322	0.542	3.58806e+06	0	0	0					0.332507		No matches found	No matches found	No matches found	5	22	22	No matches found	No matches found	No MS2	[M+Na]+1	787942	1.02192e+06	51.1578	61.5222	0.771	-0.38	0.0255092	0.089552	6.4	4.5	5.6	6	6	6.4	3.6	5.8
	TRUE		C32 H46 N10 O P2 S3	Full match	No results	No results	No results	No results	No results	-0.28	744.249	745.256	0.543	1.01712e+07	0	0	0					0.249132		No matches found	No matches found	No matches found	4	18	13	No matches found	No matches found	No MS2	[M+H]+1	35467.2	85001.8	246.375	217.176	0.417	-1.26	0.035258	0.107595		3.7
	FALSE		C6 H12 N6 O3 S2	Full match	No results	No results	No results	No match	No results	1.15	280.042	281.049	0.543	379913	3	0	0					0.0415515		No matches found	No matches found	No matches found	4	18	18	No matches found	No matches found	No MS2	[M+H]+1	16463	31756.2	75.6728	41.0227	0.518	-0.95	0.0451115	0.121924					4.8
	FALSE	Tetraisopropyl 1,10-decanediylbis(phosphonate)	C22 H48 O6 P2	Full match	Invalid mass	No results	No results	Not the top hit	No results	-0.13	470.293	488.326	0.543	3.86461e+08	2	14	0			67.5		0.292551		No matches found	No matches found	No matches found	5	18	18	No matches found	No matches found	DDA for preferred ion	[M+NH4]+1	32172.3	62811.3	327.416	153.624	0.512	-0.97	0.781816	0.851647								4.5
	FALSE		C5 H4 N8 O2	Full match	No results	No results	No results	Unused	No results	1.3	208.046	209.053	0.543	3.54228e+06	2	0	0					0.0459914		No matches found	No matches found	No matches found	4	27	24	No matches found	No matches found	No MS2	[M+H]+1	31168.4	87345.2	284.491	53.3294	0.357	-1.49	0.366149	0.503318				3.6			5.5	6.4
	FALSE	[Similar to: Mexacarbate; ΔMass: 7.0643 Da]	C9 H23 N7	Full match	Invalid mass	No results	No results	No results	No results	-1.69	229.201	230.208	0.544	5.85997e+06	0	7	0			78.6		0.201107		No matches found	No matches found	No matches found	6	25	18	No matches found	No matches found	DDA for preferred ion	[M+H]+1	1.4612e+06	1.73928e+06	38.9397	25.8369	0.84	-0.25	0.123384	0.232958	5.7	7.2	5.7	6.9	6.5	6.9	5.9	6.1
	FALSE			No results	No results	No results	No results	No results	No results		243.218	244.226	0.544	4.4309e+06	0	0	0					0.218277		No matches found	No matches found	No matches found	4	28	5	No matches found	No matches found	DDA for preferred ion	[M+H]+1	996589	1.22933e+06	59.1323	38.5378	0.811	-0.3	0.101976	0.203165	6.4	6	6.4	6.5		6	4.4	6.4
	FALSE	Methyl deoxycholate	C25 H42 O4	Full match	No results	No results	No results	Full match	No results	1.97	406.309	424.343	0.547	5.81393e+06	16	0	0					0.30911		No matches found	No matches found	No matches found	5	20	20	No matches found	No matches found	No MS2	[M+NH4]+1	1.17367e+06	1.77921e+06	62.9278	70.8452	0.66	-0.6	0.131592	0.242123	5.2	4.1	5.6	5.2		5.2	2	4.5
	TRUE	[Similar to: 3-hydroxy-2-octylpentanedioic acid; ΔMass: -64.0225 Da]		No results	Invalid mass	No results	No results	No results	No results		196.14	214.174	0.547	1.71686e+07	0	20	0			81		0.139906		No matches found	No matches found	No matches found	5	15	9	No matches found	No matches found	DDA for preferred ion	[M+NH4]+1	530750	2.0048e+06	44.5148	116.734	0.265	-1.92	2.83217e-05	0.00106502	2.7	2.7	3.1	3.9		4.1	3.1	3.1
	FALSE			No results	No results	No results	No results	No results	No results		274.26	257.256	0.548	404936	0	0	0					0.25985		No matches found	No matches found	No matches found	6	26	18	No matches found	No matches found	No MS2	[M+H-H2O]+1	72449	67534.9	59.9306	34.7764	1.073	0.1	0.28273	0.416593	3.6		5.5	4.4		5.2		3.3
	FALSE	[Similar to: NP-008993; ΔMass: -198.1373 Da]		No results	Invalid mass	No results	No results	No results	No results		116.108	139.098	0.549	1.37944e+08	0	20	0			79.9		0.108379		No matches found	No matches found	No matches found	6	23	22	No matches found	No matches found	DDA for other ion	[M+Na]+1	21018	37296.2	337.877	53.0969	0.564	-0.83	0.744091	0.824484				7
	TRUE	[Similar to: 3-hydroxy-2-octylpentanedioic acid; ΔMass: -68.9778 Da]		No results	Invalid mass	No results	No results	No results	No results		191.185	214.174	0.55	1.71686e+07	0	20	0			81		0.184548		No matches found	No matches found	No matches found	5	15	9	No matches found	No matches found	DDA for other ion	[M+Na]+1	492853	2.0048e+06	47.2822	116.734	0.246	-2.02	2.0906e-05	0.000863929	2.7	2.7	3.1	3.9		4.1	3.1	3.1
	TRUE		C22 H24 N5 O2 P S2	Full match	No results	No results	No results	No match	No results	-0.89	485.11	486.118	0.55	1.69547e+07	1	0	0					0.110473		No matches found	No matches found	No matches found	6	28	23	No matches found	No matches found	No MS2	[M+H]+1	39236.7	815409	60.709	197.774	0.048	-4.38	5.75229e-05	0.00180548
	FALSE		C30 H45 N3 O2	Full match	No results	No results	No results	No results	No results	-0.38	479.351	502.34	0.55	3.46771e+06	0	0	0					0.350996		No matches found	No matches found	No matches found	5	18	18	No matches found	No matches found	No MS2	[M+Na]+1	785046	1.14723e+06	58.3607	57.6577	0.684	-0.55	0.014718	0.0606531	4.5	6	5.2	2.3	4.6	6.4	4.8	6.1
	FALSE	[Similar to: DL-2-(acetylamino)-3-phenylpropanoic acid; ΔMass: 49.9625 Da]	C6 H17 N3 O2 P2 S	Full match	Invalid mass	No results	No results	No results	No results	1.36	257.052	258.059	0.55	436597	0	4	0			82.4		0.052019		No matches found	No matches found	No matches found	4	22	21	No matches found	No matches found	DDA for preferred ion	[M+H]+1	49482	49488	121.538	79.8931	1	0	0.943568	0.96114							5.8	3.3
	FALSE		C21 H29 N7 P2 S	Full match	No results	No results	No results	No match	No results	0.8	473.168	474.176	0.55	1.03709e+07	1	0	0					0.168416		No matches found	No matches found	No matches found	5	16	15	No matches found	No matches found	DDA for preferred ion	[M+H]+1	4.35948e+06	1.73905e+06	78.9414	97.7145	2.507	1.33	0.179869	0.298953	5.8	5.8		5.6	3.7	5.5	6.4	5
	TRUE	[Similar to: 3-hydroxy-2-octylpentanedioic acid; ΔMass: -46.9958 Da]		No results	Invalid mass	No results	No results	No results	No results		213.167	214.174	0.55	1.71686e+07	0	20	0			81		0.166622		No matches found	No matches found	No matches found	6	22	19	No matches found	No matches found	DDA for preferred ion	[M+H]+1	524217	2.09135e+06	44.806	117.133	0.251	-2	2.72865e-05	0.00104792	2.7	2.7	3.1	3.9		4.1	3.1	3.1
	TRUE	5-fluoro AB-PINACA N-(4-hydroxypentyl) metabolite	C18 H25 F N4 O3	No match	Invalid mass	No results	No results	No match	No results	13600.4	369.144	387.178	0.552	7.47316e+06	6	16	0	87.2	9.4	85.4	38.2	0.144205		No matches found	No matches found	No matches found	5	17	17	No matches found	No matches found	DDA for preferred ion	[M+NH4]+1	933786	2.85511e+06	91.3878	59.4252	0.327	-1.61	0.000850563	0.00919322	5.8	6	5.6	6		6.4	5.8	6.4
	FALSE	PEG Monolaurate n6	C24 H48 O8	No match	Invalid mass	No results	No results	No match	No results	73347.2	498.393	482.374	0.552	1.14834e+07	2	11	0	53	22.7	89.3	22.7	0.392597		No matches found	No matches found	No matches found	5	18	18	No matches found	No matches found	DDA for other ion	[M+H-NH3]+1	2.64437e+06	3.91055e+06	46.8388	55.4756	0.676	-0.56	0.00682023	0.035375	6.2	6	5.6	5.6		5.6	5.4	5.6
	FALSE			No results	No results	No results	No results	No results	No results		201.166	202.173	0.553	7.96401e+06	0	0	0					0.165584		No matches found	No matches found	No matches found	6	28	16	No matches found	No matches found	DDA for preferred ion	[M+H]+1	2.12792e+06	2.59109e+06	43.8267	22.2654	0.821	-0.28	0.0122817	0.0533173	6.7	5.6	5.6	6.4	5.6	4.1	4.6	5.6
	FALSE		C19 H36 N3 O2 P3 S2	Full match	No results	No results	No results	No match	No results	2.08	495.147	496.154	0.556	786748	6	0	0					0.147209		No matches found	No matches found	No matches found	5	23	14	No matches found	No matches found	No MS2	[M+H]+1	328646	180525	76.5298	77.1436	1.821	0.86	0.447166	0.580672	5.8	4.8		5.4	5.2	5.8	3.3
	FALSE	[Similar to: APP-FUBINACA; ΔMass: 29.2061 Da]	C24 H51 N3 O2 S	Full match	Invalid mass	No results	No results	No results	No results	1.68	445.371	468.36	0.558	1.28547e+07	0	17	0			73.4		0.370947		No matches found	No matches found	No matches found	5	14	14	No matches found	No matches found	DDA for other ion	[M+Na]+1	1.45219e+06	1.8373e+06	118.266	72.5096	0.79	-0.34	0.387472	0.52546	5.8	5.2	6.4	3.5		4.8	2	6
	TRUE		C23 H22 N O5 P	Full match	No results	No results	No results	No match	No results	-3.06	423.122	424.13	0.559	2.50606e+06	1	0	0					0.122266		No matches found	No matches found	No matches found	3	29	14	No matches found	No matches found	No MS2	[M+H]+1	29720.3	194625	71.5979	162.206	0.153	-2.71	0.000475648	0.00628697
	FALSE		C19 H36 N3 P S	Full match	No results	No results	No results	No results	No results	3.51	369.238	370.245	0.561	2.3557e+06	0	0	0					0.23805		No matches found	No matches found	No matches found	5	25	15	No matches found	No matches found	No MS2	[M+H]+1	36254.7	47982	242.196	83.9215	0.756	-0.4	0.63793	0.739957							5	5.6
	FALSE		C34 H45 N5	Full match	No results	No results	No results	No results	No results	3.57	523.369	546.358	0.563	3.78471e+06	0	0	0					0.369366		No matches found	No matches found	No matches found	5	15	15	No matches found	No matches found	No MS2	[M+Na]+1	844931	1.21829e+06	59.5336	63.6905	0.694	-0.53	0.0390386	0.112925	6.4	6	5.2	4.8		6.4	5.9	5.8
	TRUE		C34 H55 N5 O8	Full match	No results	No results	No results	No results	No results	1.93	661.406	662.414	0.566	8.93381e+06	0	0	0					0.406343		No matches found	No matches found	No matches found	6	17	17	No matches found	No matches found	DDA for preferred ion	[M+H]+1	19072	173547	313.448	193.32	0.11	-3.19	0.0111742	0.0498011		6.6
	FALSE	[Similar to: Monoolein; ΔMass: -173.1721 Da]		No results	Invalid mass	No results	No results	No results	No results		183.121	184.128	0.566	3.06996e+06	0	20	0			68.8		0.12053		No matches found	No matches found	No matches found	6	26	18	No matches found	No matches found	DDA for preferred ion	[M+H]+1	848089	1.13444e+06	57.5386	27.7728	0.748	-0.42	0.0115146	0.0508161	5.8	5.6	5.2	6		6	4	3.7
	TRUE		C33 H65 N3 O3 P2 S2	Full match	No results	No results	No results	No results	No results	-1.8	677.393	678.4	0.566	2.21109e+06	0	0	0					0.393038		No matches found	No matches found	No matches found	4	10	8	No matches found	No matches found	No MS2	[M+H]+1	19202.7	82595.6	269.384	178.287	0.232	-2.1	0.0101347	0.0465474		6.4
	FALSE		C40 H84 N7 P3	Full match	No results	No results	No results	No results	No results	-2.68	755.598	756.605	0.567	1.37844e+07	0	0	0					0.598083		No matches found	No matches found	No matches found	5	23	22	No matches found	No matches found	No MS2	[M+H]+1	21615.5	35419	253.339	94.3151	0.61	-0.71	0.369748	0.5056	6				6.6			5.2
	FALSE	Mianserin	C18 H20 N2	No results	Invalid mass	No results	No results	Full match	No results	-0.09	264.163	287.152	0.567	2.08431e+08	41	13	0			87.1		0.162625		No matches found	No matches found	No matches found	6	16	15	No matches found	No matches found	DDA for other ion	[M+Na]+1	2.76075e+07	2.36622e+07	111.908	112.055	1.167	0.22	0.868562	0.908843		5.5	3.9	2.8	3.2	3.2		3.6
	FALSE	[Similar to: 3-[(4-hydroxyphenyl)methyl]-octahydropyrrolo[1,2-a]pyrazine-1,4-dione; ΔMass: 79.2244 Da]		No results	Invalid mass	No results	No results	No results	No results		339.34	340.348	0.568	924976	0	3	0			79.7		0.340481		No matches found	No matches found	No matches found	3	27	19	No matches found	No matches found	DDA for preferred ion	[M+H]+1	86318.7	327684	107.298	58.9407	0.263	-1.92	0.0724631	0.160262	5.4		3.9		5	3.1
	FALSE	[Similar to: Sulfapyridine; ΔMass: 0.1052 Da]		No results	Invalid mass	No results	No results	No results	No results		249.162	250.17	0.568	875129	0	18	0			86.1		0.162401		No matches found	No matches found	No matches found	3	9	4	No matches found	No matches found	DDA for preferred ion	[M+H]+1	17592.6	29870.8	292.079	204.202	0.589	-0.76	0.0609355	0.144532					4.1			2.3
	FALSE	[Similar to: APP-FUBINACA; ΔMass: 51.1883 Da]	C18 H45 N9 O5	Full match	Invalid mass	No results	No results	No results	No results	-2.69	467.353	468.36	0.57	3.40358e+07	0	17	0			73.4		0.353109		No matches found	No matches found	No matches found	6	23	23	No matches found	No matches found	DDA for preferred ion	[M+H]+1	1.48928e+06	1.86605e+06	186.172	72.9651	0.798	-0.33	0.647744	0.748034	5.8	5.2	6.4	3.5	6.6	4.8	2	6
	FALSE	[Similar to: (1R,2R,4S,16R,17R,20S)-2-hydroxy-13,20-dimethoxy-4,7,17,22,22-pentamethyl-5,10,21,23-tetraoxahexacyclo[18.2.1.0Âa,Âaâ·.0â´,Âaâ¶.0â¶,Âaâ´.0â¸,ÂaÂ?]tricosa-6,8(12),13-trien-11-one; ΔMass: 37.1458 Da]	C20 H50 N9 O4 P	Full match	Invalid mass	No results	No results	No results	No results	-2.27	511.371	512.378	0.571	7.97163e+06	0	20	0			85.3		0.371177		No matches found	No matches found	No matches found	6	24	24	No matches found	No matches found	DDA for preferred ion	[M+H]+1	700016	1.13826e+06	81.0084	110.112	0.615	-0.7	0.0562422	0.138696	6	5.2	6.4	4.2		1.4	4.4	4.2
	FALSE	[Similar to: Sulfapyridine; ΔMass: -0.1065 Da]	C6 H6 N O4 P3	Full match	Invalid mass	No results	No results	No results	No results	-1.01	248.951	249.958	0.573	2.83461e+06	0	18	0			86.1		0.950716		No matches found	No matches found	No matches found	4	24	23	No matches found	No matches found	DDA for preferred ion	[M+H]+1	25408.6	45361.4	83.3484	268.855	0.56	-0.84	0.0185889	0.0706377
	TRUE		C36 H71 O3 P S	Full match	No results	No results	No results	No results	No results	-2.43	614.485	615.492	0.573	2.4283e+06	0	0	0					0.484658		No matches found	No matches found	No matches found	3	22	18	No matches found	No matches found	No MS2	[M+H]+1	24552.1	300689	80.6995	105.383	0.082	-3.61	0.000179586	0.00376922
	FALSE			No results	No results	No results	No results	No results	No results		196.151	197.158	0.574	1.538e+06	0	0	0					0.150649		No matches found	No matches found	No matches found	6	29	20	No matches found	No matches found	No MS2	[M+H]+1	47865.6	62793.7	189.011	79.652	0.762	-0.39	0.623878	0.728396	3.5	5.2	3.6					1.9
	TRUE		C11 H29 N3 O11 P2	Full match	No results	No results	No results	No match	No results	2.49	441.129	442.136	0.574	581595	6	0	0					0.128832		No matches found	No matches found	No matches found	3	21	8	No matches found	No matches found	No MS2	[M+H]+1	16239.6	98266.6	76.209	98.171	0.165	-2.6	0.000807404	0.0087793
	FALSE		C14 H34 N2 O P2	Full match	No results	No results	No results	No match	No results	1.23	308.215	309.222	0.576	1.33664e+06	2	0	0					0.215015		No matches found	No matches found	No matches found	6	25	25	No matches found	No matches found	No MS2	[M+H]+1	520412	650696	37.2681	36.8858	0.8	-0.32	0.0214681	0.0790527	6.3	5.9	5.5	5.9		5.9	6	4
	FALSE		C35 H61 O6 P	Full match	No results	No results	No results	No results	No results	3.2	608.423	626.456	0.578	1.06218e+07	0	0	0					0.422522		No matches found	No matches found	No matches found	3	23	19	No matches found	No matches found	DDA for preferred ion	[M+NH4]+1	19386.2	32758.7	207.769	90.3478	0.592	-0.76	0.398773	0.53357	6				6			5.6
	FALSE	6-(4-Aminophenyl)-N-(1,3-thiazol-2-yl)-2-thioxo-2,3-dihydro-4-pyrimidinecarboxamide	C14 H11 N5 O S2	Full match	Invalid mass	No results	No results	Full match	No results	1.8	329.041	330.048	0.578	3.40006e+06	2	20	0			71.5		0.0410937		No matches found	No matches found	No matches found	4	21	21	No matches found	No matches found	DDA for preferred ion	[M+H]+1	16357.4	29783.7	88.1586	224.005	0.549	-0.86	0.0165718	0.0664714
	FALSE	[Similar to: 7-(2-aminophenyl)heptanoic acid; ΔMass: -33.9900 Da]		No results	Invalid mass	No results	No results	No results	No results		187.152	188.159	0.579	1.75123e+06	0	18	0			79.3		0.151592		No matches found	No matches found	No matches found	6	29	18	No matches found	No matches found	DDA for preferred ion	[M+H]+1	408225	525874	47.3676	38.373	0.776	-0.37	0.247004	0.377832	5.4	5.8	5.8	6.1	4.2	6.1		5
	TRUE			No results	No results	No results	No results	No results	No results		152.119	153.126	0.58	1.19088e+06	0	0	0					0.118714		No matches found	No matches found	No matches found	5	14	14	No matches found	No matches found	No MS2	[M+H]+1	60760.6	131379	87.5963	120.389	0.462	-1.11	0.0275115	0.0926461	2.1		1.4	4.8		2.3		4.4
	TRUE	N-{5-[6-(Dimethylamino)-9H-purin-9-yl]-4-hydroxy-2-(hydroxymethyl)tetrahydro-3-furanyl}-2-[(E)-(4-methoxybenzylidene)amino]-3-(4-methoxyphenyl)propanamide	C30 H35 N7 O6	No results	Invalid mass	No results	No results	Full match	No results	1.53	589.266	590.273	0.58	1.78621e+06	2	14	0			81.7		0.265785		No matches found	No matches found	No matches found	3	15	15	No matches found	No matches found	DDA for preferred ion	[M+H]+1	20604.3	170146	91.8788	149.397	0.121	-3.05	0.000134399	0.00332315
	FALSE		C30 H63 N3 O10	Full match	No results	No results	No results	No results	No results	-3.41	625.449	626.456	0.581	1.06218e+07	0	0	0					0.449211		No matches found	No matches found	No matches found	3	23	19	No matches found	No matches found	DDA for preferred ion	[M+H]+1	23942.1	37676.2	236.347	86.1986	0.635	-0.65	0.503793	0.628002	6				6			5.4
	TRUE	2-Bromo-4-[(E)-1H-inden-1-ylidenemethyl]-N,N-dimethylaniline	C18 H16 Br N	Full match	No results	No results	No results	Full match	No results	0.01	325.047	326.054	0.583	1.06395e+07	4	0	0					0.0466164		No matches found	No matches found	No matches found	5	19	15	No matches found	No matches found	DDA for preferred ion	[M+H]+1	22231.8	49406.8	107.846	246.077	0.45	-1.15	0.0263048	0.0902665
	FALSE		C22 H46 N2 O7	Full match	No results	No results	No results	No match	No results	0	450.33	451.338	0.583	4.20775e+07	1	0	0					0.3305		No matches found	No matches found	No matches found	6	25	17	No matches found	No matches found	No MS2	[M+H]+1	54163.8	70388.9	253.962	87.9747	0.769	-0.38	0.0708557	0.157723	5.8				7			6.4
	FALSE		C13 H14 Cl N3 O3 S	Full match	No results	No results	No results	No results	No results	0.32	327.045	328.052	0.584	1.11125e+07	0	0	0					0.0445448		No matches found	No matches found	No matches found	6	24	24	No matches found	No matches found	DDA for other ion	[M+H]+1	21100.1	39184.7	91.9803	246.878	0.538	-0.89	0.0371265	0.109717
	TRUE		C23 H34 N6 O10 S	Full match	No results	No results	No results	No match	No results	1.72	586.207	587.214	0.585	1.0674e+06	1	0	0					0.206718		No matches found	No matches found	No matches found	4	24	24	No matches found	No matches found	No MS2	[M+H]+1	25893.8	188507	87.8563	117.326	0.137	-2.86	0.00275895	0.0195291
	FALSE		C18 H29 N3 S	Full match	No results	No results	No results	No results	No results	-0.1	319.208	320.215	0.585	436717	0	0	0					0.208186		No matches found	No matches found	No matches found	6	22	19	No matches found	No matches found	No MS2	[M+H]+1	125473	173038	46.0092	27.4182	0.725	-0.46	0.0277503	0.0932762	3.3	4.6	4.8	4.6	5.9	5.4		3.6
	FALSE	[Similar to: Levetiracetam; ΔMass: -17.0730 Da]	C9 H3 N3	Full match	Invalid mass	No results	No results	No results	No results	-1.14	153.033	154.04	0.585	3.66786e+06	0	17	0			94.2		0.0325232		No matches found	No matches found	No matches found	3	22	8	No matches found	No matches found	DDA for preferred ion	[M+H]+1	40934.5	77978.7	77.5116	206.894	0.525	-0.93	0.0473502	0.12477
	FALSE		C13 H15 O2 P S	Full match	No results	No results	No results	No match	No results	0.99	266.053	267.061	0.587	1.09539e+07	3	0	0					0.0533008		No matches found	No matches found	No matches found	5	22	21	No matches found	No matches found	No MS2	[M+H]+1	27184.9	48242.4	81.6097	242.801	0.564	-0.83	0.0548791	0.137198
	FALSE	[Similar to: 6-(2,3-dihydroxy-3-methylbutoxy)-4-methoxy-5-methyl-1,3-dihydro-2-benzofuran-1-one; ΔMass: 287.3045 Da]	C29 H61 N O10	Full match	Invalid mass	No results	No results	No results	No results	1.54	583.43	584.438	0.587	1.23207e+06	0	1	0			60.3		0.430448		No matches found	No matches found	No matches found	5	19	17	No matches found	No matches found	DDA for preferred ion	[M+H]+1	264883	268233	91.3961	82.3109	0.988	-0.02	0.590971	0.699936	3.3	2.3	5.2	2.7	4.5	4.6	1.4	3.9
	FALSE	5K8XI641G3	C6 H10 N2	Full match	No results	No results	No results	Full match	No results	-0.17	110.084	111.092	0.59	4.1725e+06	11	0	0					0.0843794		No matches found	No matches found	No matches found	6	23	19	No matches found	No matches found	No MS2	[M+H]+1	244813	134987	153.04	85.8424	1.814	0.86	0.0145645	0.060432	0.8		5.2	2		2	0.7	5.6
	TRUE		C33 H61 N7 O9	Full match	No results	No results	No results	No results	No results	3.25	699.455	700.463	0.59	2.11916e+08	0	0	0					0.45535		No matches found	No matches found	No matches found	5	19	19	No matches found	No matches found	DDA for preferred ion	[M+H]+1	23824.9	145483	326.646	231.861	0.164	-2.61	0.0210853	0.0784721		6.6
	TRUE		C11 H29 N7 P2	Full match	No results	No results	No results	No match	No results	0.77	321.196	322.203	0.591	442918	3	0	0					0.196215		No matches found	No matches found	No matches found	6	16	15	No matches found	No matches found	No MS2	[M+H]+1	21747.3	77942.8	189.068	107.45	0.279	-1.84	0.0324135	0.102487		5.8
	TRUE		C22 H47 N2 O8 P	Full match	No results	No results	No results	No match	No results	2.65	498.308	499.316	0.592	2.49483e+06	1	0	0					0.308323		No matches found	No matches found	No matches found	5	23	20	No matches found	No matches found	No MS2	[M+H]+1	53864	176158	118.385	175.666	0.306	-1.71	0.0260822	0.0902571		4.2
	TRUE	[Similar to: Allylescaline; ΔMass: 35.0363 Da]	C15 H29 P S	Full match	Invalid mass	No results	No results	No results	No results	0.05	272.173	273.18	0.593	2.02663e+06	0	3	0			64.9		0.172771		No matches found	No matches found	No matches found	6	22	22	No matches found	No matches found	DDA for preferred ion	[M+H]+1	25133.3	98157.7	205.768	181.062	0.256	-1.97	0.0452088	0.121976		5.6	5					5.2
	FALSE			No results	No results	No results	No results	No results	No results		227.186	245.221	0.593	2.98986e+06	0	0	0					0.186375		No matches found	No matches found	No matches found	6	26	17	No matches found	No matches found	DDA for preferred ion	[M+NH4]+1	850867	903184	48.1109	41.0153	0.942	-0.09	0.935682	0.955264	6.5	6	6.7	6.7	4.6	6.4	5.5	6.4
	FALSE	[Similar to: KQH; ΔMass: -217.1496 Da]	C6 H16 N2 O P2	Full match	Invalid mass	No results	No results	No match	No results	-1.73	194.073	195.081	0.593	1.24982e+08	14	2	0			63.5		0.0734502		No matches found	No matches found	No matches found	6	24	24	No matches found	No matches found	DDA for preferred ion	[M+H]+1	9.06349e+06	1.02486e+07	96.4546	122.234	0.884	-0.18	0.238738	0.369573	6.6	6.6	6.6	6.2		6.6	6.4	5.6
	FALSE	[Similar to: (1R,2R,4S,16R,17R,20S)-2-hydroxy-13,20-dimethoxy-4,7,17,22,22-pentamethyl-5,10,21,23-tetraoxahexacyclo[18.2.1.0Âa,Âaâ·.0â´,Âaâ¶.0â¶,Âaâ´.0â¸,ÂaÂ?]tricosa-6,8(12),13-trien-11-one; ΔMass: 139.2248 Da]	C33 H65 N3 O3 P2	Full match	Invalid mass	No results	No results	No results	No results	0.09	613.45	614.457	0.594	5.062e+06	0	20	0			93.4		0.450169		No matches found	No matches found	No matches found	5	18	18	No matches found	No matches found	DDA for preferred ion	[M+H]+1	1.21331e+06	1.87972e+06	54.0188	57.3925	0.645	-0.63	0.0144076	0.0600594	5.6	3.7	5.6	6.4		5.6	5.4	5.6
	FALSE			No results	No results	No results	No results	No results	No results		215.148	216.155	0.594	1.35562e+06	0	0	0					0.147801		No matches found	No matches found	No matches found	6	26	24	No matches found	No matches found	DDA for preferred ion	[M+H]+1	394569	374663	50.2947	49.4366	1.053	0.07	0.683775	0.77693	5.8	4.6	3.5	5.8		3.9	4	5
	FALSE	[Similar to: (1R,2R,4S,16R,17R,20S)-2-hydroxy-13,20-dimethoxy-4,7,17,22,22-pentamethyl-5,10,21,23-tetraoxahexacyclo[18.2.1.0Âa,Âaâ·.0â´,Âaâ¶.0â¶,Âaâ´.0â¸,ÂaÂ?]tricosa-6,8(12),13-trien-11-one; ΔMass: 81.1772 Da]	C25 H59 N5 O4 P2	Full match	Invalid mass	No results	No results	No match	No results	-3.04	555.403	556.41	0.595	7.435e+06	1	20	0			86.2		0.40254		No matches found	No matches found	No matches found	6	19	19	No matches found	No matches found	DDA for preferred ion	[M+H]+1	585860	851671	77.7787	127.578	0.688	-0.54	0.27221	0.406439	4.1	5.6	6.4	4.6		6.1	0.6	5.4
	TRUE			No results	No results	No results	No results	No results	No results		581.204	582.211	0.596	1.33686e+07	0	0	0					0.203684		No matches found	No matches found	No matches found	6	17	16	No matches found	No matches found	No MS2	[M+H]+1	30191.9	5.28698e+06	124.546	84.6974	0.006	-7.45	4.3501e-05	0.0014815							2.9	3.9
	FALSE		C36 H60 N O6 P	Full match	No results	No results	No results	No results	No results	0.43	633.416	634.423	0.596	4.32119e+06	0	0	0					0.4161		No matches found	No matches found	No matches found	6	23	23	No matches found	No matches found	No MS2	[M+H]+1	857796	1.28041e+06	59.5552	71.8308	0.67	-0.58	0.0803032	0.171604	6.4	4.8	4.8	5.6	5.2	6	3.6	6.1
	FALSE			No results	No results	No results	No results	No results	No results		95.0766	232.188	0.598	3.22565e+06	0	0	0					0.0765768		No matches found	No matches found	No matches found	6	30	9	No matches found	No matches found	No MS2	[2M+ACN+H]+1	938416	840902	65.2849	72.0207	1.116	0.16	0.932961	0.953025	5.6	4.8	6.1	6.1	4.8	5.6	5.5	4.1
	FALSE		C18 H41 N5 O11	Full match	No results	No results	No results	No match	No results	-3.77	503.278	504.286	0.598	3.17662e+06	1	0	0					0.278358		No matches found	No matches found	No matches found	5	30	12	No matches found	No matches found	No MS2	[M+H]+1	225808	449092	139.035	49.515	0.503	-0.99	0.0480416	0.12601	6.4	2.7	5.8		4.4	3.5		3.9
	FALSE	[Similar to: PPG Acrylate n13; ΔMass: -634.4358 Da]	C8 H20 N2 O S	Full match	Invalid mass	No results	No results	No results	No results	-0.54	192.13	193.137	0.598	2.73811e+06	0	20	0			86.9		0.129529		No matches found	No matches found	No matches found	6	18	16	No matches found	No matches found	DDA for preferred ion	[M+H]+1	437573	344101	99.5827	42.002	1.272	0.35	0.049339	0.128324	5.4	5.4	4.6	3.5		5.6	2	4.6
	FALSE	4-Benzotriazol-1-yl-phthalonitrile	C14 H7 N5	Full match	No results	No results	No results	Full match	No results	0.92	245.07	246.078	0.6	2.31631e+06	3	0	0					0.070371		No matches found	No matches found	No matches found	6	9	4	No matches found	No matches found	No MS2	[M+H]+1	364471	311091	106.202	98.1851	1.172	0.23	0.920529	0.945585	6		2.5	4.1	4.2		3.7	2
	FALSE		C17 H32 N8 O	Full match	No results	No results	No results	No results	No results	-0.75	364.27	365.277	0.6	9.47385e+06	0	0	0					0.269633		No matches found	No matches found	No matches found	4	19	7	No matches found	No matches found	No MS2	[M+H]+1	65566.1	183801	237.6	68.0782	0.357	-1.49	0.875835	0.914334	4.8				6.2			4.5
	FALSE		C35 H69 N7 O7	Full match	No results	No results	No results	No results	No results	0.8	699.526	700.534	0.6	1.66442e+06	0	0	0					0.526408		No matches found	No matches found	No matches found	5	17	17	No matches found	No matches found	DDA for preferred ion	[M+H]+1	311538	307813	77.9234	98.4645	1.012	0.02	0.585998	0.69576	5.2	5	5	6.1	4.6	5.4	5.2	3.9
	FALSE	4-(tert-butyl)phenyl 3,5-dimethylisoxazole-4-carboxylate	C16 H19 N O3	No results	Invalid mass	No results	No results	No match	No results	7.07	273.138	274.146	0.601	1.1948e+08	2	1	0	45.7	35		50.7	0.138425		No matches found	No matches found	No matches found	6	29	13	No matches found	No matches found	DDA for preferred ion	[M+H]+1	1.05773e+07	5.47804e+06	138.714	27.7774	1.931	0.95	0.00459288	0.0271808	5.1	1.3	1.3	1.7	2.2	2	1.3	2
	TRUE		C13 H23 O6 P3	Full match	No results	No results	No results	No match	No results	0.24	368.071	369.078	0.602	1.64754e+06	1	0	0					0.0708366		No matches found	No matches found	No matches found	6	28	22	No matches found	No matches found	DDA for preferred ion	[M+H]+1	41428.1	442232	191.283	88.5599	0.094	-3.42	8.85592e-09	7.99247e-06						5.2	5.4
	FALSE			No results	No results	No results	No results	No results	No results		244.213	245.221	0.605	2.98986e+06	0	0	0					0.213348		No matches found	No matches found	No matches found	6	26	17	No matches found	No matches found	DDA for preferred ion	[M+H]+1	819660	903184	48.6329	41.2005	0.908	-0.14	0.861988	0.905537	6.5	6	6.7	6.7	4.6	6.4	5.5	6.4
	FALSE		C43 H59 N5 S	Full match	No results	No results	No results	No results	No results	2.8	677.451	678.458	0.607	3.88876e+06	0	0	0					0.451015		No matches found	No matches found	No matches found	6	24	24	No matches found	No matches found	No MS2	[M+H]+1	756035	979952	59.4303	76.1686	0.772	-0.37	0.165165	0.28178	6.4	3.7	6.4	6.7	6.4	2.2	5.2	5
	FALSE	1,4-Bis(1-piperidinylmethyl)-2,5-piperazinedione	C16 H28 N4 O2	Full match	No results	No results	No results	Full match	No results	2.02	308.222	658.478	0.608	4.04628e+06	4	0	0					0.221848		No matches found	No matches found	No matches found	6	22	22	No matches found	No matches found	DDA for other ion	[2M+ACN+H]+1	966915	1.48265e+06	56.4507	56.9578	0.652	-0.62	0.0171061	0.06768	6	3.3	5.6	5.2		6	5	5.6
	FALSE		C35 H70 N3 O2 P3	Full match	No results	No results	No results	No results	No results	3.1	657.47	658.477	0.608	4.04628e+06	0	0	0					0.470128		No matches found	No matches found	No matches found	6	22	22	No matches found	No matches found	DDA for preferred ion	[M+H]+1	966915	1.48265e+06	56.2905	56.9578	0.652	-0.62	0.0176379	0.0690596	6	3.3	5.6	5.2	6.4	6	5	5.6
	TRUE			No results	No results	No results	No results	No results	No results		204.084	205.092	0.608	5.99712e+06	0	0	0					0.0842462		No matches found	No matches found	No matches found	6	20	16	No matches found	No matches found	No MS2	[M+H]+1	90789.6	3.58062e+06	101.499	68.5938	0.025	-5.3	1.86875e-05	0.000850484	2.7		3.9
	FALSE		C16 H34 N8 O2	Full match	No results	No results	No results	No results	No results	0.32	370.281	393.269	0.608	1.47795e+07	0	0	0					0.280589		No matches found	No matches found	No matches found	5	27	24	No matches found	No matches found	DDA for other ion	[M+Na]+1	91687.2	160472	191.216	86.6652	0.571	-0.81	0.434994	0.568338	5.8		1.7	3.3	5.5			5.6
	FALSE		C26 H21 N7 O2 S	Full match	No results	No results	No results	No match	No results	-0.25	495.148	496.155	0.608	1.19376e+06	9	0	0					0.147619		No matches found	No matches found	No matches found	6	23	21	No matches found	No matches found	No MS2	[M+H]+1	371377	361288	72.8361	45.3055	1.028	0.04	0.774359	0.846589	5.4	0.8		5	5.2	4.2	5.4	5.2
	FALSE	[Similar to: 6-methyl-1-(2-methylphenyl)-3-propylfuro[3,2-d]pyrimidine-2,4(1H,3H)-dione; ΔMass: 473.4594 Da]	C42 H77 N9 O2 S	Full match	Invalid mass	No results	No results	No results	No results	-1.18	771.591	772.598	0.609	4.27597e+06	0	4	0			83.9		0.591184		No matches found	No matches found	No matches found	6	27	24	No matches found	No matches found	DDA for preferred ion	[M+H]+1	688964	1.01914e+06	72.5771	78.2544	0.676	-0.56	0.0937111	0.191778	6.7	3.3	6.4	5.8	6.4	5.6	5.5	5.8
	TRUE		C41 H75 N7 O11 P2 S3	Full match	No results	No results	No results	No results	No results	0.52	999.417	1000.42	0.609	1.64982e+06	0	0	0					0.416711		No matches found	No matches found	No matches found	3	14	13	No matches found	No matches found	No MS2	[M+H]+1	33101.6	83330.7	240.02	179.942	0.397	-1.33	0.0171356	0.06768		2.6
	FALSE			No results	No results	No results	No results	No results	No results		243.182	244.189	0.61	4.03197e+06	0	0	0					0.181753		No matches found	No matches found	No matches found	6	24	23	No matches found	No matches found	DDA for preferred ion	[M+H]+1	1.13894e+06	1.42281e+06	46.7441	65.2239	0.8	-0.32	0.183772	0.301827	4.1	3.1	6	5.2	5.6	5.6	6.1	6.4
	FALSE		C17 H24 N8 O2 S4	Full match	No results	No results	No results	No match	No results	1.78	500.091	501.099	0.61	2.17514e+06	2	0	0					0.0913963		No matches found	No matches found	No matches found	5	30	24	No matches found	No matches found	No MS2	[M+H]+1	439234	1.10328e+06	76.1509	76.3216	0.398	-1.33	0.145314	0.25867	3.9		6.4		5.4	6	5.2
	FALSE			No results	No results	No results	No results	No results	No results		119.071	120.078	0.611	2.38819e+06	0	0	0					0.0709508		No matches found	No matches found	No matches found	6	24	24	No matches found	No matches found	No MS2	[M+H]+1	1.16581e+06	1.59243e+06	71.2399	64.7446	0.732	-0.45	0.519513	0.641396	3.7	3.3	3.8	6.1	6	6	6.1	4.6
	FALSE	[Similar to: {1-[2-({5-[(1-Amino-1-oxo-3-phenyl-2-propanyl)carbamoyl]-2,3,5-trihydroxycyclohexyl}amino)-2-oxoethyl]cyclopentyl}acetic acid; ΔMass: 441.1535 Da]	C42 H63 N10 O9 P S2	Full match	Invalid mass	No results	No results	No match	No results	0.03	946.396	947.403	0.611	8.33173e+06	1	20	0			75		0.395881		No matches found	No matches found	No matches found	6	22	21	No matches found	No matches found	DDA for preferred ion	[M+H]+1	1.71132e+06	2.52523e+06	105.025	81.4896	0.678	-0.56	0.798667	0.861312	6.4	6			6	6.4		5.2
	TRUE			No results	No results	No results	No results	No results	No results		148.062	149.069	0.611	1.16577e+06	0	0	0					0.0622119		No matches found	No matches found	No matches found	4	18	12	No matches found	No matches found	No MS2	[M+H]+1	51381.2	172888	63.1392	105.026	0.297	-1.75	0.00892067	0.042262				4.5		2.1		5.2
	FALSE	3-Vinylaniline	C8 H9 N	Full match	No results	No results	No results	Partial match	Full match	0.56	119.074	120.081	0.611	6.06784e+06	12	0	0					0.0735662		No matches found	No matches found	No matches found	6	21	20	No matches found	Single match found	No MS2	[M+H]+1	2.35141e+06	3.32246e+06	66.3747	67.8296	0.708	-0.5	0.586288	0.69576	6	3.7	2	5.8	5.6	6.4	3.1	4.2
	FALSE			No results	No results	No results	No results	No results	No results		225.168	226.175	0.611	5.00042e+06	0	0	0					0.167841		No matches found	No matches found	No matches found	6	23	22	No matches found	No matches found	No MS2	[M+H]+1	1.34427e+06	1.96518e+06	43.6343	59.6746	0.684	-0.55	0.139746	0.251237	6	6	5.6	6		6.4	5.8	5.6
	FALSE	4-({3,5-Dimethoxy-4-[(2E)-3-(2,4,6-trimethoxyphenyl)-2-propenoyl]phenyl}amino)-4-oxobutanoic acid	C24 H27 N O9	No results	Invalid mass	No results	No results	Full match	No results	0.03	473.169	474.176	0.611	4.10298e+08	2	20	0			80.9		0.168595		No matches found	No matches found	No matches found	6	24	23	No matches found	No matches found	DDA for preferred ion	[M+H]+1	1.84005e+08	2.68461e+08	72.1897	58.2268	0.685	-0.54	0.240617	0.371519	7	6.6	6.4	6.6	6.6	7	6.6	6.6
	FALSE		C17 H33 O13 P	Full match	No results	No results	No results	No match	No results	-2.13	476.165	477.172	0.614	6.28411e+07	2	0	0					0.164863		No matches found	No matches found	No matches found	6	27	25	No matches found	No matches found	No MS2	[M+H]+1	1.09263e+06	1.82538e+06	67.5023	212.259	0.599	-0.74	0.181697	0.299783	4.8	5.4	6.4	5.4	3	4.1	2.9	5.4
	FALSE	6-Methyl-1-oxo-5,6-dihydro-1H-purin-1-ium	C6 H7 N4 O	No results	No results	No results	No results	Full match	No results	-0.94	151.062	152.069	0.618	2.0467e+07	1	0	0					0.0618435		No matches found	No matches found	No matches found	6	19	18	No matches found	No matches found	No MS2	[M+H]+1	249064	506189	281.523	136.505	0.492	-1.02	0.246623	0.377832	7		2			2	1.2
	TRUE	11-(Hexylsulfanyl)undecanoic acid	C17 H34 O2 S	No results	No results	No results	No results	Full match	No results	-2.6	302.227	303.234	0.619	1.40775e+07	1	0	0					0.227164		No matches found	No matches found	No matches found	6	24	24	No matches found	No matches found	No MS2	[M+H]+1	44026.7	262603	299.642	184.572	0.168	-2.58	0.00291698	0.0199906		6.2
	TRUE	DL-Leucineamide_OK	C6 H14 N2 O	Full match	Full match	No results	No results	Not the top hit	Full match	-0.56	130.111	131.118	0.625	9.12444e+08	30	11	0	95.7	9.8	99.3	9.8	0.11054		No matches found	No matches found	No matches found	6	25	24	Multiple matches found	Multiple matches found	DDA for preferred ion	[M+H]+1	59560.6	362691	326.687	198.643	0.164	-2.61	0.0113723	0.0504351		7	1.9				0.2
	FALSE	[Similar to: (1R,2R,4S,16R,17R,20S)-2-hydroxy-13,20-dimethoxy-4,7,17,22,22-pentamethyl-5,10,21,23-tetraoxahexacyclo[18.2.1.0Âa,Âaâ·.0â´,Âaâ¶.0â¶,Âaâ´.0â¸,ÂaÂ?]tricosa-6,8(12),13-trien-11-one; ΔMass: 341.3860 Da]	C39 H86 N5 O10 P	Full match	Invalid mass	No results	No results	No results	No results	0.14	815.611	816.619	0.625	4.19546e+06	0	20	0			84.4		0.611347		No matches found	No matches found	No matches found	6	22	22	No matches found	No matches found	DDA for preferred ion	[M+H]+1	694120	1.07479e+06	83.0181	82.2496	0.646	-0.63	0.0814584	0.173183	5.6	4.1	6.4	5.8	2.7	6.7	5.2	3.9
	FALSE	Piperidine	C5 H11 N	Full match	No results	No results	No results	Full match	Full match	-1.94	85.089	86.0963	0.626	4.75447e+08	9	0	0					0.0889841		No matches found	No matches found	No matches found	6	25	24	Single match found	No matches found	DDA for preferred ion	[M+H]+1	296446	405217	319.577	199.454	0.732	-0.45	0.0595363	0.142335	2	6.2				2		0.5
	TRUE	[Similar to: SLK; ΔMass: -61.0190 Da]		No results	Invalid mass	No results	No results	No results	No results		285.203	286.21	0.626	6.00259e+09	0	27	0			95.9		0.202653		No matches found	No matches found	No matches found	6	25	24	No matches found	No matches found	DDA for preferred ion	[M+H]+1	191649	422780	326.782	198.007	0.453	-1.14	0.0194455	0.0732757	3.1	7	3.3	4.8	3.5	4.2	2.3
	TRUE	5-(3,7-Dimethyloctyl)-2,4,6(1H,3H,5H)-pyrimidinetrione	C14 H24 N2 O3	Full match	Invalid mass	No results	No results	Full match	No results	-3.1	268.178	269.185	0.626	2.70775e+09	6	25	0			98.2		0.177861		No matches found	No matches found	No matches found	6	25	23	No matches found	No matches found	DDA for preferred ion	[M+H]+1	63123.4	322213	327.052	221.194	0.196	-2.35	0.0143799	0.0600594	2.9	6.6	5.9			3.3	1.5	5.2
	TRUE	2-[(2-Oxo-2H-indol-3-yl)amino]-1H-isoindole-1,3(2H)-dione	C16 H9 N3 O3	No results	No results	No results	No results	Full match	No results	1.5	291.065	292.072	0.628	1.74212e+09	7	0	0					0.0648267		No matches found	No matches found	No matches found	6	23	23	No matches found	No matches found	DDA for preferred ion	[M+H]+1	43220.1	184028	114.751	254.555	0.235	-2.09	0.025765	0.0896065
	FALSE	3-Hydroxypyridine	C5 H5 N O	Full match	Full match	No results	No results	Partial match	Full match	-0.47	95.0371	96.0443	0.629	6.57523e+06	5	2	0	91.9	9.6		9.7	0.037069		No matches found	No matches found	No matches found	6	24	23	Single match found	No matches found	DDA for preferred ion	[M+H]+1	395146	1.73502e+06	106.046	97.0492	0.228	-2.13	0.0590184	0.142171	4.8		3.1	5.6	1	6	3.9	6.4
	TRUE	[Similar to: 5,7-dihydroxy-2-(4-hydroxyphenyl)-6-[3,4,5-trihydroxy-6-(hydroxymethyl)oxan-2-yl]-3,4-dihydro-2H-1-benzopyran-4-one; ΔMass: -90.8729 Da]	C18 H29 N7	Full match	Invalid mass	No results	No results	No results	No results	-0.2	343.248	344.256	0.631	3.29154e+07	0	13	0			96.6		0.248375		No matches found	No matches found	No matches found	6	30	20	No matches found	No matches found	DDA for preferred ion	[M+H]+1	37546.4	365723	318.034	180.243	0.103	-3.28	0.00253498	0.0187708		6.6
	TRUE	[Similar to: 3-[({[(4-methylphenyl)sulfonyl]amino}carbonyl)amino]pyridine; ΔMass: 285.1709 Da]	C28 H43 N4 O P3 S	Full match	Invalid mass	No results	No results	No results	No results	2.85	576.239	577.246	0.631	7.73733e+06	0	5	0			65.8		0.238684		No matches found	No matches found	No matches found	6	23	23	No matches found	No matches found	DDA for preferred ion	[M+H]+1	25806.9	121599	136.749	97.876	0.212	-2.24	0.000513602	0.0064568
	TRUE	Dimefline	C20 H21 N O3	No match	Invalid mass	No results	No results	No results	No results	6.18	323.154	324.161	0.632	4.50954e+07	0	3	0	50.5	7.5	72.4	29.3	0.15414		No matches found	No matches found	No matches found	6	10	10	No matches found	No matches found	DDA for preferred ion	[M+H]+1	91321.9	549487	314.9	139.343	0.166	-2.59	0.00364889	0.023191		6.2
	TRUE	bornaprine	C21 H31 N O2	No results	Invalid mass	No results	No results	Full match	No results	-1.23	329.235	330.242	0.634	3.04123e+07	21	20	0			84.8		0.235073		No matches found	No matches found	No matches found	6	16	16	No matches found	No matches found	DDA for preferred ion	[M+H]+1	66959.2	462522	316.72	133.854	0.145	-2.79	0.00280475	0.0196551		5.1
	TRUE	2-Oxindole	C8 H7 N O	Full match	No results	No results	Partial match	Partial match	Full match	-0.87	133.053	134.06	0.636	1.02099e+07	19	0	0					0.0526484		No matches found	No matches found	No matches found	6	26	24	Multiple matches found	No matches found	No MS2	[M+H]+1	198639	2.6613e+06	120.955	91.5247	0.075	-3.74	0.00350955	0.0225973	3.5		0.4	4.2		4.2	5.4	5.6
	TRUE	[Similar to: 3,5-dichloro-2-hydroxy-6-[4-hydroxy-2-methoxy-6-(methoxycarbonyl)phenoxy]-4-methylbenzoic acid; ΔMass: -99.7654 Da]	C14 H32 N6 S	Full match	Invalid mass	No results	No results	No results	No results	0.92	316.241	317.248	0.638	3.4969e+06	0	20	0			81.1		0.241206		No matches found	No matches found	No matches found	6	15	13	No matches found	No matches found	DDA for preferred ion	[M+H]+1	56838.3	478207	270.733	100.48	0.119	-3.07	0.000441483	0.00594685		2.6
	FALSE			No results	No results	No results	No results	No results	No results		392.262	393.269	0.639	3.83018e+07	0	0	0					0.261713		No matches found	No matches found	No matches found	3	27	22	No matches found	No matches found	DDA for preferred ion	[M+H]+1	95015.5	137290	279.545	113.138	0.692	-0.53	0.500932	0.625732	5.8		1.7	3.3	6.6			5.6
	FALSE		C22 H11 N5 O2	Full match	No results	No results	No results	No match	No results	-2.66	377.09	378.098	0.641	1.94196e+07	2	0	0					0.0902728		No matches found	No matches found	No matches found	6	20	18	No matches found	No matches found	No MS2	[M+H]+1	100163	274619	214.724	211.454	0.365	-1.46	0.0537819	0.1351	5.2			1.6	2		3.9
	FALSE	2-[4-Amino-6-(3,5,5-trimethyl-4,5-dihydro-1H-pyrazol-1-yl)-1,3,5-triazin-2-yl]-N'-hydroxyethanimidamide	C11 H18 N8 O	Full match	No results	No results	No results	Full match	No results	2.43	278.161	279.168	0.642	2.01742e+06	1	0	0					0.161033		No matches found	No matches found	No matches found	4	16	15	No matches found	No matches found	No MS2	[M+H]+1	40612.5	129297	200.372	174.435	0.314	-1.67	0.0601199	0.143041	4.8	3.9				2.5
	FALSE	[Similar to: N,N-Diethyldodecanamide; ΔMass: -57.1629 Da]		No results	Invalid mass	No results	No results	No results	No results		198.093	199.101	0.642	1.50269e+07	0	20	0			79.2		0.0932925		No matches found	No matches found	No matches found	6	19	19	No matches found	No matches found	DDA for preferred ion	[M+H]+1	298840	500479	168.579	203.866	0.597	-0.74	0.598206	0.706651	5.5		2.1	3.5		5.6	5.8	4.6
	TRUE	(2,6-dimethylpiperidino)(3,4,5-trimethoxyphenyl)methanone	C17 H25 N O4	No results	Invalid mass	No results	No results	No results	No results	-71547.8	285.2	308.19	0.644	1.32814e+08	0	2	0	43.9	21.8		49.1	0.200419		No matches found	No matches found	No matches found	6	17	17	No matches found	No matches found	DDA for other ion	[M+Na]+1	70001.3	475148	322.372	128.794	0.147	-2.76	0.00499137	0.0287831		5.1					5.2
	TRUE		C28 H52 N2 O11	Full match	No results	No results	No results	No match	No results	-2.64	592.356	593.363	0.645	3.39784e+07	1	0	0					0.355549		No matches found	No matches found	No matches found	6	17	17	No matches found	No matches found	DDA for preferred ion	[M+H]+1	53656.4	359953	318.321	136.653	0.149	-2.75	0.0042608	0.0256358		5.8			3.5
	TRUE		C14 H31 N O2 P2	Full match	No results	No results	No results	No match	No results	-2.19	307.182	308.19	0.647	1.32814e+08	2	0	0					0.182329		No matches found	No matches found	No matches found	6	17	17	No matches found	No matches found	DDA for preferred ion	[M+H]+1	107728	712516	321.324	128.195	0.151	-2.73	0.00436207	0.0261534		5.1
	TRUE		C5 H6 N10	Full match	No results	No results	No results	No match	No match	3.59	206.078	207.086	0.647	3.12812e+06	16	0	0					0.07843		No matches found	No matches found	No matches found	4	26	23	Single match found	No matches found	No MS2	[M+H]+1	27301.7	152081	149.609	172.257	0.18	-2.48	0.00376374	0.0232881
	FALSE			No results	No results	No results	No results	No results	No results		127.099	128.106	0.648	1.77543e+07	0	0	0					0.0991901		No matches found	No matches found	No matches found	4	24	24	No matches found	No matches found	No MS2	[M+H]+1	91258.5	237613	291.358	165.807	0.384	-1.38	0.0915256	0.188374	5.2	5.5	2.1	2.9		1.4		1.4
	TRUE	[Similar to: KNH; ΔMass: 49.0107 Da]	C24 H37 N2 P3	Full match	Invalid mass	No results	No results	No match	No results	2.46	446.218	447.225	0.65	1.02408e+08	2	20	0			71.6		0.218054		No matches found	No matches found	No matches found	6	25	25	No matches found	No matches found	DDA for preferred ion	[M+H]+1	31935.9	168280	153.694	250.688	0.19	-2.4	0.0145974	0.060432
	FALSE	[Similar to: 2-[2-(2-acetamido-4-methylpentanamido)propanamido]-3-hydroxypropanoic acid; ΔMass: -176.0822 Da]	C4 H9 N7	Full match	Invalid mass	No results	No results	No results	No results	1.38	155.092	156.099	0.651	3.9442e+07	0	20	0			97.6		0.0921573		No matches found	No matches found	No matches found	6	13	13	No matches found	No matches found	DDA for preferred ion	[M+H]+1	317674	2.51112e+06	165.9	157.778	0.127	-2.98	0.0687293	0.155654	5.8	6.2	1.6	0.5		3.9	2.1	5.5
	FALSE	[Similar to: (1R,2R,4S,16R,17R,20S)-2-hydroxy-13,20-dimethoxy-4,7,17,22,22-pentamethyl-5,10,21,23-tetraoxahexacyclo[18.2.1.0Âa,Âaâ·.0â´,Âaâ¶.0â¶,Âaâ´.0â¸,ÂaÂ?]tricosa-6,8(12),13-trien-11-one; ΔMass: 385.4248 Da]	C48 H96 N O5 P3	Full match	Invalid mass	No results	No results	No results	No results	0.06	859.65	860.657	0.651	4.09388e+06	0	20	0			87.2		0.650187		No matches found	No matches found	No matches found	6	23	22	No matches found	No matches found	DDA for preferred ion	[M+H]+1	672593	1.14365e+06	79.5238	76.5781	0.588	-0.77	0.0644651	0.15053	4.8	6.4	6	5.4	3.3	5.6	2.9	4.5
	FALSE		C47 H45 N S	Full match	No results	No results	No results	No results	No results	1.34	655.328	656.335	0.654	2.12862e+06	0	0	0					0.328151		No matches found	No matches found	No matches found	3	3	2	No matches found	No matches found	No MS2	[M+H]+1	17273.3	73009.4	199.443	109.917	0.237	-2.08	0.39685	0.532181								6.4
	FALSE			No results	No results	No results	No results	No results	No results		201.129	202.136	0.656	1.0419e+06	0	0	0					0.129148		No matches found	No matches found	No matches found	3	16	10	No matches found	No matches found	No MS2	[M+H]+1	186380	118771	111.95	100.113	1.569	0.65	0.819394	0.877228				5	1.7		3.4	5.2
	TRUE	[Similar to: NP-008029; ΔMass: -132.0368 Da]	C13 H23 N2 P3	Full match	Invalid mass	No results	No results	No match	No results	-2.71	300.107	301.114	0.661	3.07391e+08	7	3	0			71.2		0.106595		No matches found	No matches found	No matches found	6	22	18	No matches found	No matches found	DDA for preferred ion	[M+H]+1	30936.3	4.54775e+07	110.902	126.96	0.001	-10.52	2.64853e-06	0.000207852							3.5	3.9
	TRUE		C38 H36 N2 O2 P2 S	Full match	No results	No results	No results	No match	No results	-0.42	646.197	647.204	0.662	1.78167e+06	4	0	0					0.197004		No matches found	No matches found	No matches found	3	17	7	No matches found	No matches found	No MS2	[M+H]+1	20724.6	106497	135.186	132.193	0.195	-2.36	0.00277131	0.0195399
	TRUE		C17 H33 N7 O S5	Full match	No results	No results	No results	No results	No results	-2.34	511.134	512.141	0.662	1.12515e+06	0	0	0					0.133818		No matches found	No matches found	No matches found	3	3	1	No matches found	No matches found	DDA for preferred ion	[M+H]+1	18774.5	94654.1	193.639	149.26	0.198	-2.33	0.00519066	0.0291873		5.4
	FALSE	3-Hydroxyaminophenol	C6 H7 N O2	Full match	Invalid mass	No results	Partial match	Partial match	Full match	-0.7	125.048	126.055	0.664	3.38344e+06	36	15	0			88.6		0.0475907		No matches found	No matches found	No matches found	5	18	18	Multiple matches found	No matches found	DDA for preferred ion	[M+H]+1	22617.4	67963.5	284.261	108.105	0.333	-1.59	0.270726	0.405042
	TRUE	2-Anisidine	C7 H9 N O	Full match	No results	No results	No results	Partial match	Full match	0.82	123.069	124.076	0.664	3.32691e+06	49	0	0					0.0685142		No matches found	No matches found	No matches found	6	23	23	No matches found	Single match found	No MS2	[M+H]+1	940253	355330	69.0044	75.7552	2.646	1.4	0.000675304	0.00781361	4.5	5.2	3.7	2.2	3.1	3.7	2.3	4.1
	FALSE	[Similar to: N-Acetyl-D-galactosamine; ΔMass: -36.0269 Da]		No results	Invalid mass	No results	No results	No results	No results		185.063	186.07	0.665	8.32215e+07	0	20	0			88.5		0.0630326		No matches found	No matches found	No matches found	6	21	21	No matches found	No matches found	DDA for preferred ion	[M+H]+1	24392.2	67152.1	323.373	128.415	0.363	-1.46	0.807113	0.867166
	FALSE	[Similar to: Hexadecanamide; ΔMass: 172.0509 Da]	C21 H42 N5 O2 P	Full match	Invalid mass	No results	No results	No match	No results	-1.16	427.307	428.314	0.667	1.31102e+06	1	7	0			66.3		0.307117		No matches found	No matches found	No matches found	6	22	21	No matches found	No matches found	DDA for preferred ion	[M+H]+1	375781	383346	43.9969	41.478	0.98	-0.03	0.254719	0.387493	1.6	5	5	5.4		5	4.8	4.2
	TRUE		C31 H26 N10 P2	Full match	No results	No results	No results	No match	No results	3.82	600.184	601.191	0.668	7.14975e+06	1	0	0					0.184007		No matches found	No matches found	No matches found	5	23	23	No matches found	No matches found	No MS2	[M+H]+1	16092.1	1.15592e+06	103.702	126.035	0.014	-6.17	0.000930665	0.00966312
	TRUE		C30 H27 N5 O6 P2	Full match	No results	No results	No results	No match	No results	-1.69	615.143	616.15	0.683	968477	1	0	0					0.142617		No matches found	No matches found	No matches found	6	26	24	No matches found	No matches found	No MS2	[M+H]+1	22374	105381	191.146	118.849	0.212	-2.24	0.000907076	0.00963101			6.3			5.2
	TRUE	Talipexole	C10 H15 N3 S	Full match	No results	No results	No results	Full match	No results	3.34	209.099	210.106	0.684	6.34941e+06	3	0	0					0.0993657		No matches found	No matches found	No matches found	6	6	4	No matches found	No matches found	No MS2	[M+H]+1	91333.7	291295	119.371	150.575	0.314	-1.67	0.034373	0.106378	3.5		0.2	4.8		4	1.9	0.6
	FALSE	2-(2,5-Dioxo-4,4-dipropyl-1-imidazolidinyl)acetamide	C11 H19 N3 O3	No results	No results	No results	No results	Full match	No results	0.47	241.143	242.15	0.684	2.02559e+06	9	0	0					0.142756		No matches found	No matches found	No matches found	3	18	18	No matches found	No matches found	DDA for preferred ion	[M+H]+1	20914	31766	260.592	120.438	0.658	-0.6	0.887843	0.923359								5.4
	FALSE	[Similar to: [(1S)-5-hydroxy-1-{[(2S,3R,4S,5S,6R)-3,4,5-trihydroxy-6-(hydroxymethyl)oxan-2-yl]oxy}-1H,4aH,5H,7aH-cyclopenta[c]pyran-7-yl]methyl benzoate; ΔMass: -3.9392 Da]	C25 H36 O3 P2	Full match	Invalid mass	No results	No results	No match	No results	-1.35	446.213	464.248	0.685	3.45935e+06	2	20	0			79.8		0.213364		No matches found	No matches found	No matches found	3	28	18	No matches found	No matches found	DDA for other ion	[M+NH4]+1	17793.3	31624.9	50.8311	226.468	0.563	-0.83	0.0516126	0.131397
	FALSE	[Similar to: 3-(4-chlorophenoxy)-4-oxo-2-(trifluoromethyl)-4H-chromen-7-yl acetate; ΔMass: 221.3849 Da]	C35 H58 N O6 P	Full match	Invalid mass	No results	No results	No results	No results	2.68	619.402	620.409	0.688	5.74733e+06	0	20	0			74.8		0.401834		No matches found	No matches found	No matches found	5	25	24	No matches found	No matches found	DDA for preferred ion	[M+H]+1	32168.7	45353.8	244.752	112.735	0.709	-0.5	0.471717	0.60108								6
	FALSE		C28 H39 N2 O6 P S	Full match	No results	No results	No results	No match	No results	-2.14	562.225	563.233	0.692	561035	4	0	0					0.225439		No matches found	No matches found	No matches found	4	14	12	No matches found	No matches found	No MS2	[M+H]+1	14600.3	24768.5	207.866	105.821	0.589	-0.76	0.925607	0.949273								4.8
	FALSE	[Similar to: 3-(4-methoxyphenyl)-1-methyl-1H-1,2,4-triazol-5-ol; ΔMass: 194.1953 Da]	C22 H41 N O3 S	Full match	Invalid mass	No results	No results	No results	No results	-0.63	399.28	400.288	0.696	1.90505e+06	0	1	0			65.8		0.280464		No matches found	No matches found	No matches found	5	28	22	No matches found	No matches found	DDA for preferred ion	[M+H]+1	313037	361907	69.995	45.8744	0.865	-0.21	0.269864	0.40482	3.9		5.4	5.4		5	4.8	5.8
	TRUE		C22 H25 N O10 P2	Full match	No results	No results	No results	No results	No results	-0.76	525.095	526.102	0.7	3.04313e+06	0	0	0					0.0949677		No matches found	No matches found	No matches found	6	24	23	No matches found	No matches found	No MS2	[M+H]+1	52021.4	927325	84.8912	112.239	0.056	-4.16	0.00501213	0.0287831
	TRUE			No results	No results	No results	No results	No results	No results		172.117	173.124	0.701	5.30419e+06	0	0	0					0.11688		No matches found	No matches found	No matches found	6	25	25	No matches found	No matches found	DDA for other ion	[M+H]+1	79776.4	418243	139.315	159.059	0.191	-2.39	0.017678	0.0690665		5.6	5.2		5.2		2.9	5.8
	FALSE	[Similar to: 2-(3,4-dimethoxyphenyl)quinoline; ΔMass: 38.1261 Da]		No results	Invalid mass	No results	No results	No results	No results		303.236	304.244	0.702	2.54993e+06	0	1	0			77.5		0.236358		No matches found	No matches found	No matches found	6	26	18	No matches found	No matches found	DDA for preferred ion	[M+H]+1	229861	158845	151.194	33.9285	1.447	0.53	0.196358	0.317587	3.3	2.5	3.6		2.7	5.4		3.9
	FALSE			No results	No results	No results	No results	No results	No results		181.018	182.026	0.703	7.95376e+06	0	0	0					0.0184518		No matches found	No matches found	No matches found	5	28	6	No matches found	No matches found	No MS2	[M+H]+1	326350	230756	215.539	142.674	1.414	0.5	0.856507	0.905149	5.4			6.1	4.8	4.8
	FALSE	[Similar to: 2-ethyl-2-(3-methoxyphenyl)cyclohexanone oxime; ΔMass: -90.0493 Da]		No results	Invalid mass	No results	No results	No results	No results		157.108	158.115	0.704	3.77184e+07	0	14	0			85.9		0.107946		No matches found	No matches found	No matches found	6	24	24	No matches found	No matches found	DDA for preferred ion	[M+H]+1	1.05798e+06	783482	123.841	215.432	1.35	0.43	0.967079	0.976593	6	3.3		3.7	4.4	1.8	2	5.5
	FALSE	Tropinone	C8 H13 N O	Full match	No results	No results	Full match	Full match	Full match	-0.23	139.1	140.107	0.707	9.24812e+06	39	0	0					0.0996825		No matches found	No matches found	No matches found	6	18	17	Single match found	Single match found	No MS2	[M+H]+1	203593	215442	138.179	218.216	0.945	-0.08	0.568424	0.685002			1.6	2.1		0.8	2.1	6
	FALSE		C43 H84 N O13 P	Full match	No results	No results	No results	No results	No results	-0.39	853.568	854.575	0.708	731415	0	0	0					0.567692		No matches found	No matches found	No matches found	5	15	15	No matches found	No matches found	No MS2	[M+H]+1	147143	193957	89.4969	73.2813	0.759	-0.4	0.0909996	0.187734	1.6		5	2.7		4.2		3.6
	FALSE	[Similar to: Sparfloxacin; ΔMass: 447.3877 Da]	C33 H77 N9 O15	Full match	Invalid mass	No results	No results	No results	No results	-0.25	839.554	840.561	0.715	6.7737e+07	0	20	0			74.5		0.553702		No matches found	No matches found	No matches found	6	26	25	No matches found	No matches found	DDA for preferred ion	[M+H]+1	38338.5	20955.2	320.005	70.4329	1.83	0.87	0.0379137	0.110914								5.6
	FALSE	[Similar to: methyl 3-{[2-(4-nitrobenzoyl)hydrazino]sulfonyl}thiophene-2-carboxylate; ΔMass: 579.6718 Da]	C41 H92 N10 O15	Full match	Invalid mass	No results	No results	No results	No results	1.31	964.676	483.345	0.716	7.27776e+06	0	20	0			76.3		0.675628		No matches found	No matches found	No matches found	6	26	25	No matches found	No matches found	DDA for other ion	[M+2H]+2	1.32564e+06	2.17617e+06	97.1531	75.8744	0.609	-0.72	0.076415	0.16636	5.1	5.6	4.8	5.6	6	6.4	5.4	4.8
	FALSE			No results	No results	No results	No results	No results	No results		166.107	167.115	0.719	6.7558e+06	0	0	0					0.107346		No matches found	No matches found	No matches found	6	23	23	No matches found	No matches found	No MS2	[M+H]+1	63907.2	30738.5	294.95	128.596	2.079	1.06	0.101169	0.202427				5.8	1.7			1.7
	FALSE	NP-021733	C7 H13 N O2	Full match	Full match	No results	No results	Partial match	Full match	-0.58	143.095	144.101	0.72	1.50282e+07	61	11	0	48.7	35.6	81.8	41.2	0.0945459		No matches found	No matches found	No matches found	5	25	23	Single match found	Multiple matches found	DDA for preferred ion	[M+H]+1	3.8808e+06	3.41692e+06	89.0078	64.3804	1.136	0.18	0.842047	0.895109				4.8	2			3.7
	FALSE			No results	No results	No results	No results	No results	No results		180.06	181.067	0.723	1.76742e+07	0	0	0					0.0600365		No matches found	No matches found	No matches found	6	21	21	No matches found	No matches found	DDA for preferred ion	[M+H]+1	2.27197e+06	2.26747e+06	85.9827	112.828	1.002	0	0.128112	0.237819	5.6	5.6	5.6	2		5.2	5.4	5.2
	FALSE	2-Aminoacetophenone;O-Acetylaniline	C8 H9 N O	Full match	No results	No results	No results	Partial match	Full match	0.85	135.069	136.076	0.723	4.55126e+06	59	0	0					0.0685292		No matches found	No matches found	No matches found	6	22	21	Multiple matches found	Single match found	No MS2	[M+H]+1	273527	201856	115.277	162.231	1.355	0.44	0.860801	0.905537	4.1	3.1	3.1	3.9	5.6	2.7	4.2	0.2
	FALSE		C20 H42 N P	Full match	No results	No results	No results	No results	No results	2.38	327.306	328.314	0.723	4.14971e+06	0	0	0					0.306265		No matches found	No matches found	No matches found	3	23	21	No matches found	No matches found	No MS2	[M+H]+1	294097	404798	167.034	143.221	0.727	-0.46	0.599079	0.707219	5.8	6	2.2		3.5	5.4		4.2
	TRUE		C3 H7 N9 O2	Full match	No results	No results	No results	No match	No results	-3.05	201.072	202.079	0.724	3.0366e+06	2	0	0					0.0716572		No matches found	No matches found	No matches found	5	24	18	No matches found	No matches found	No MS2	[M+H]+1	59380	474801	103.473	122.8	0.125	-3	0.00607492	0.0326346						5.3	5.4	2
	FALSE		C10 H10 Cl N7 O	Full match	No results	No results	No results	No match	No results	2.41	279.064	280.071	0.724	4.05368e+06	3	0	0					0.0642068		No matches found	No matches found	No matches found	3	24	6	No matches found	No matches found	No MS2	[M+H]+1	25038.8	31009.5	78.7401	242.165	0.807	-0.31	0.35214	0.488182
	FALSE			No results	No results	No results	No results	No results	No results		141.079	142.086	0.728	2.6225e+06	0	0	0					0.0785351		No matches found	No matches found	No matches found	6	18	18	No matches found	No matches found	No MS2	[M+H]+1	382439	405072	101.262	56.7192	0.944	-0.08	0.675934	0.770727	3	3.7	2.3			3.1	2.1	3.9
	FALSE	[Similar to: [(1S)-5-hydroxy-1-{[(2S,3R,4S,5S,6R)-3,4,5-trihydroxy-6-(hydroxymethyl)oxan-2-yl]oxy}-1H,4aH,5H,7aH-cyclopenta[c]pyran-7-yl]methyl benzoate; ΔMass: 486.4954 Da]	C50 H99 O9 P3	Full match	Invalid mass	No results	No results	No results	No results	-2.32	936.648	469.331	0.732	2.93835e+06	0	20	0			79.8		0.648024		No matches found	No matches found	No matches found	6	18	18	No matches found	No matches found	DDA for other ion	[M+2H]+2	528473	834940	95.9862	69.2216	0.633	-0.66	0.0867292	0.180561	3.3	5.4	3.7	5	3.5	3.7	0.6	5
	FALSE		C10 H25 N7 O2	Full match	No results	No results	No results	No match	No results	2.47	275.208	276.215	0.734	1.41152e+06	1	0	0					0.207653		No matches found	No matches found	No matches found	6	20	18	No matches found	No matches found	DDA for preferred ion	[M+H]+1	142254	82141	127.156	49.2653	1.732	0.79	0.0411452	0.115681	4.8			5.4	3.1	3.5		2.9
	TRUE		C20 H27 N O10 P2	Full match	No results	No results	No results	No match	No results	3.36	503.113	526.102	0.737	3.04313e+06	2	0	0					0.112709		No matches found	No matches found	No matches found	6	20	19	No matches found	No matches found	No MS2	[M+Na]+1	47292.3	493633	98.7415	128.579	0.096	-3.38	0.00509115	0.0289092
	TRUE		C5 H16 N O P3 S	Full match	No results	No results	No results	No match	No results	2.06	231.017	232.024	0.738	5.53263e+06	2	0	0					0.0170199		No matches found	No matches found	No matches found	6	25	25	No matches found	No matches found	No MS2	[M+H]+1	17576.6	232550	267.867	137.442	0.076	-3.73	0.0212474	0.078635	6			6.1
	FALSE	Conflictan	C14 H18 F3 N O	No results	Invalid mass	No results	No results	Full match	No results	-1.66	273.134	274.141	0.738	6.44373e+06	3	20	0			71.9		0.133594		No matches found	No matches found	No matches found	3	6	2	No matches found	No matches found	DDA for preferred ion	[M+H]+1	379106	246938	144.048	162.644	1.535	0.62	0.353793	0.489722	1.4	6.5	4.1		4.2	6.7
	TRUE			No results	No results	No results	No results	No results	No results		151.062	152.069	0.738	1.89815e+06	0	0	0					0.0620031		No matches found	No matches found	No matches found	6	26	23	No matches found	No matches found	No MS2	[M+H]+1	224660	707239	72.226	61.3973	0.318	-1.65	0.00168816	0.0144708	2.7					2.7	0.2	2
	FALSE	N-(6-Nitro-1,3-benzothiazol-2-yl)butanamide	C11 H11 N3 O3 S	Full match	No results	No results	No results	Full match	No results	-1.27	265.052	266.059	0.739	1.86743e+06	10	0	0					0.0517765		No matches found	No matches found	No matches found	4	29	14	No matches found	No matches found	No MS2	[M+H]+1	18472.3	31272	74.2293	228.728	0.591	-0.76	0.259864	0.393832
	FALSE		C31 H59 N O4	Full match	No results	No results	No results	No results	No results	-1.73	509.444	510.451	0.74	1.47799e+06	0	0	0					0.443527		No matches found	No matches found	No matches found	6	24	16	No matches found	No matches found	DDA for preferred ion	[M+H]+1	498647	352049	89.5319	61.1739	1.416	0.5	0.786156	0.853416	6	5.8			5.4	5.2		4.6
	TRUE	7-Aminocephalosporanicacid	C10 H12 N2 O5 S	Full match	Invalid mass	No results	No results	Partial match	Full match	-2.51	272.046	273.053	0.741	914391	12	10	0			65.6		0.0460095		No matches found	No matches found	No matches found	4	22	22	Single match found	No matches found	DDA for preferred ion	[M+H]+1	17014.7	43337.9	197.75	129.918	0.393	-1.35	0.0334449	0.104806	5.8
	TRUE		C18 H26 N9 P3 S2	Full match	No results	No results	No results	No results	No results	-2.53	525.095	526.102	0.741	3.04313e+06	0	0	0					0.0952123		No matches found	No matches found	No matches found	5	13	11	No matches found	No matches found	No MS2	[M+H]+1	17424	467046	86.3627	143.782	0.037	-4.74	0.00181628	0.0151334
	TRUE		C11 H10 N8	Full match	No results	No results	No results	No results	No results	1.28	254.103	255.11	0.742	1.64438e+07	0	0	0					0.103167		No matches found	No matches found	No matches found	5	29	25	No matches found	No matches found	No MS2	[M+H]+1	39248.1	464280	91.562	199.389	0.085	-3.56	0.00250084	0.0187304							4.8
	FALSE	7-hydroxy-1,4a-dimethyl-9-oxo-7-(propan-2-yl)-1,2,3,4,4a,4b,5,6,7,9,10,10a-dodecahydrophenanthrene-1-carboxylic acid	C20 H30 O4	No match	Invalid mass	No results	No results	No match	No results	-20.89	334.207	335.214	0.743	1.17613e+07	2	12	0	72.7	43.3	86	61.6	0.207427		No matches found	No matches found	No matches found	5	20	20	No matches found	No matches found	DDA for preferred ion	[M+H]+1	35966.9	57009	309.917	140.563	0.631	-0.66	0.446643	0.580411							5.9	7
	FALSE		C19 H39 N5 O6 P2	Full match	No results	No results	No results	No match	No results	-0.72	495.237	496.244	0.744	1.61222e+06	13	0	0					0.2372		No matches found	No matches found	No matches found	5	11	11	No matches found	No matches found	No MS2	[M+H]+1	8668.73	17682.3	275.253	186.895	0.49	-1.03	0.0977456	0.197571		5.6
	FALSE	diethyl 2-(3-chloroanilino)malonate	C13 H16 Cl N O4	No match	Invalid mass	No results	No match	No match	No match	77105.7	307.058	308.065	0.745	6.16741e+06	4	1	0	57.9	55.2		55.2	0.0578349		No matches found	No matches found	No matches found	5	9	9	Single match found	No matches found	DDA for preferred ion	[M+H]+1	39651.7	49122.2	108.095	240.409	0.807	-0.31	0.241782	0.372688
	FALSE	Imidazole-4-acetaldehyde	C5 H6 N2 O	Full match	No results	No results	No results	Not the top hit	Full match	-0.11	110.048	111.055	0.746	1.03177e+06	30	0	0					0.0480001		No matches found	No matches found	No matches found	6	21	20	Multiple matches found	No matches found	No MS2	[M+H]+1	421227	336177	48.2209	34.5376	1.253	0.33	0.0998106	0.200845	3.3		5.8		3.9	3.5	3.1	5.4
	TRUE	1,3,4-Triphenyl-1,2-dihydrophosphete	C21 H17 P	Full match	Invalid mass	No results	No results	Full match	No results	-0.88	300.107	301.114	0.748	3.41641e+08	1	4	0			71.1		0.106522		No matches found	No matches found	No matches found	5	26	18	No matches found	No matches found	DDA for preferred ion	[M+H]+1	47053.6	3.16387e+07	251.269	160.024	0.001	-9.39	1.10604e-05	0.000554558							5.3	3.9
	TRUE		C23 H17 N7 O7	Full match	No results	No results	No results	No match	No results	-1.58	503.118	504.125	0.748	7.38213e+06	1	0	0					0.118149		No matches found	No matches found	No matches found	5	20	16	No matches found	No matches found	No MS2	[M+H]+1	26439.9	348969	121.236	190.42	0.076	-3.72	0.00488909	0.0284671
	TRUE	3,3'-(3-Quinolinylmethylene)bis(2-hydroxy-4H-chromen-4-one)	C28 H17 N O6	Full match	No results	No results	No results	Full match	No results	2.34	463.107	464.114	0.749	597484	4	0	0					0.106672		No matches found	No matches found	No matches found	4	22	22	No matches found	No matches found	No MS2	[M+H]+1	19893.9	149371	114.576	93.1345	0.133	-2.91	0.00147701	0.01333
	FALSE		C12 H31 N4 O7 P	Full match	No results	No results	No results	No results	No results	-0.64	374.193	375.2	0.749	4.31135e+06	0	0	0					0.192797		No matches found	No matches found	No matches found	5	19	13	No matches found	No matches found	No MS2	[M+H]+1	24328.5	29132.6	295.529	58.1572	0.835	-0.26	0.333486	0.467709								6
	TRUE	1-ACETYL-4-(4-{4-[(2-ETHOXYPHENYL)THIO]-3-NITROPHENYL}PYRIDIN-2-YL)PIPERAZINE	C25 H26 N4 O4 S	No results	No results	No results	No results	Full match	No results	-1.46	478.167	479.174	0.749	6.73058e+06	1	0	0					0.16678		No matches found	No matches found	No matches found	5	23	23	No matches found	No matches found	No MS2	[M+H]+1	18841.5	1.11119e+06	91.3961	129.455	0.017	-5.88	0.00039283	0.00541266								5.5
	FALSE	N-{[(1S,4S,6S)-6-Isopropyl-4-{2-[(4-methoxybenzyl)amino]-2-oxoethyl}-3-methyl-2-cyclohexen-1-yl]methyl}-2,2-dimethylpropanamide	C26 H40 N2 O3	No match	Invalid mass	No results	No results	No results	No results	1.10262e+06	900.562	451.288	0.75	1.61341e+07	0	11	0	49.6	7.5	76	46.6	0.561927		No matches found	No matches found	No matches found	6	21	19	No matches found	No matches found	DDA for other ion	[M+2H]+2	37426.8	39253.3	300.295	55.3964	0.953	-0.07	0.139969	0.251387								5.4
	FALSE	3-(2-Cyclohexylethyl)-4-methyl-1,3-thiazol-3-ium	C12 H20 N S	No results	No results	No results	No results	Full match	No results	-4.43	210.131	211.138	0.75	6.45459e+07	1	0	0					0.130715		No matches found	No matches found	No matches found	6	26	25	No matches found	No matches found	DDA for other ion	[M+H]+1	625509	661233	91.3096	241.76	0.946	-0.08	0.712812	0.801636	5.6	5.4	5.6		2.1	4.6	3.3	4.5
	FALSE	Pibutidine	C19 H24 N4 O3	Full match	No results	No results	No results	Full match	No results	1.14	356.185	357.193	0.75	2.91769e+06	10	0	0					0.185247		No matches found	No matches found	No matches found	5	24	8	No matches found	No matches found	No MS2	[M+H]+1	22705.2	17004.1	280.977	64.1067	1.335	0.42	0.111957	0.217356							5.2	3.7
	FALSE		C17 H38 O P2 S	Full match	No results	No results	No results	No match	No results	-3.84	352.211	375.2	0.751	4.31135e+06	1	0	0					0.210508		No matches found	No matches found	No matches found	4	22	7	No matches found	No matches found	No MS2	[M+Na]+1	27029.8	35347.1	292.678	82.4964	0.765	-0.39	0.393799	0.530057								6
	FALSE	3-Amino-5-pyrazolone	C3 H5 N3 O	Full match	Invalid mass	No results	No results	Full match	No results	-0.05	99.0433	100.051	0.751	2.48962e+06	7	20	0			93.1		0.0432566		No matches found	No matches found	No matches found	6	28	18	No matches found	No matches found	DDA for preferred ion	[M+H]+1	50070	56881.2	237.024	79.4127	0.88	-0.18	0.294992	0.43161							5.9	5.6
	FALSE			No results	No results	No results	No results	No results	No results		218.162	219.17	0.751	1.13841e+06	0	0	0					0.162099		No matches found	No matches found	No matches found	3	11	3	No matches found	No matches found	No MS2	[M+H]+1	63115.1	34650.8	160.956	64.4758	1.821	0.87	0.118629	0.225633								5
	FALSE	2_5-Dioxopiperazine	C4 H6 N2 O2	Full match	Invalid mass	No results	Partial match	Partial match	Full match	0.63	114.043	97.0397	0.751	2.40627e+07	24	20	0			97.2		0.042999		No matches found	No matches found	No matches found	6	16	13	Multiple matches found	No matches found	DDA for other ion	[M+H-H2O]+1	620456	1.11568e+06	69.3471	202.458	0.556	-0.85	0.109914	0.214481	3.5		2		2.7	0.7	2.6	5.6
	FALSE		C25 H63 N9 O8 P2	Full match	No results	No results	No results	No results	No results	1.74	679.429	680.436	0.752	1.21413e+06	0	0	0					0.428662		No matches found	No matches found	No matches found	3	12	10	No matches found	No matches found	No MS2	[M+H]+1	44257.8	70499.2	165.984	191.264	0.628	-0.67	0.32809	0.462848		5.4
	FALSE		C61 H125 N7 O16 P2	Full match	No results	No results	No results	No results	No results	0.01	1273.87	637.94	0.754	4.50952e+06	0	0	0					0.865818		No matches found	No matches found	No matches found	6	23	23	No matches found	No matches found	No MS2	[M+2H]+2	836488	683897	105.036	111.672	1.223	0.29	0.799278	0.861312	6		5.6		6	6.4		5.6
	FALSE		C20 H9 N6 O6 P	Full match	No results	No results	No results	No match	No results	-3.13	460.031	461.038	0.754	1.30828e+07	2	0	0					0.0306771		No matches found	No matches found	No matches found	6	26	25	No matches found	No matches found	No MS2	[M+H]+1	50991.8	87280.1	226.473	234.877	0.584	-0.78	0.198065	0.319775		6
	TRUE		C16 H28 N3 O2 P	Full match	No results	No results	No results	No match	No results	0.86	325.192	309.173	0.755	5.09358e+06	1	0	0					0.192193		No matches found	No matches found	No matches found	6	14	14	No matches found	No matches found	DDA for other ion	[M+H-NH3]+1	36201.6	137256	133.172	201.413	0.264	-1.92	0.0281941	0.0940671						4.2
	TRUE		C38 H28 Cl N O10	Full match	No results	No results	No results	No results	No results	-0.6	693.14	694.147	0.755	943980	0	0	0					0.13976		No matches found	No matches found	No matches found	3	23	14	No matches found	No matches found	No MS2	[M+H]+1	36449.8	234395	137.01	104.544	0.156	-2.68	0.00116675	0.011202
	TRUE	Cytochalasin B	C29 H37 N O5	Full match	Invalid mass	No results	No results	Full match	No results	-2.52	479.266	480.273	0.755	5.08978e+06	5	15	0			67.6		0.265967		No matches found	No matches found	No matches found	6	18	18	No matches found	No matches found	DDA for preferred ion	[M+H]+1	15174.3	41149.8	303.843	170.012	0.369	-1.44	0.0473158	0.12477		6
	FALSE	pyrimidone	C4 H4 N2 O	Full match	Invalid mass	No results	No results	Full match	No results	-0.08	96.0324	97.0396	0.756	2.40627e+07	9	20	0			97.2		0.0323552		No matches found	No matches found	No matches found	6	16	13	No matches found	No matches found	DDA for preferred ion	[M+H]+1	620456	1.1562e+06	67.5955	199.918	0.537	-0.9	0.0948769	0.193506	3.5		2		2.7	0.7	2.6	5.6
	TRUE	[Similar to: Docosanamide; ΔMass: 159.7880 Da]	C21 H22 N7 O6 P	Full match	Invalid mass	No results	No results	No match	No results	2.4	499.138	500.145	0.758	3.4032e+06	1	3	0			68.9		0.138118		No matches found	No matches found	No matches found	6	15	15	No matches found	No matches found	DDA for preferred ion	[M+H]+1	21882.3	198076	119.773	127.344	0.11	-3.18	0.000411208	0.00558068
	FALSE		C43 H84 N4 O18	Full match	No results	No results	No results	No results	No results	1.93	944.58	473.297	0.758	3.94203e+07	0	0	0					0.579888		No matches found	No matches found	No matches found	6	19	18	No matches found	No matches found	No MS2	[M+2H]+2	25787.5	38538.2	306.817	79.6527	0.669	-0.58	0.177897	0.296729								6
	FALSE	8-Hydroxyquinoline	C9 H7 N O	No match	Invalid mass	No results	No results	No results	No results	-5.17	145.052	146.059	0.758	6.94826e+06	0	12	0	75.7	8.8	93.9	26.1	0.0520139		No matches found	No matches found	No matches found	6	23	16	No matches found	No matches found	DDA for preferred ion	[M+H]+1	139185	153678	231.813	120.636	0.906	-0.14	0.879184	0.915711	2.1		5		5.2	2.1	5	6
	FALSE		C58 H89 O P3	Full match	No results	No results	No results	No results	No results	-2.78	894.61	448.312	0.759	799577	0	0	0					0.610135		No matches found	No matches found	No matches found	4	18	18	No matches found	No matches found	No MS2	[M+2H]+2	223387	302551	72.8926	55.2204	0.738	-0.44	0.0367175	0.109546	2		3.5		2.7	3.5		4.6
	FALSE	[Similar to: 3-(4-chlorophenoxy)-4-oxo-2-(trifluoromethyl)-4H-chromen-7-yl acetate; ΔMass: 59.2667 Da]	C28 H35 N5 O	Full match	Invalid mass	No results	No results	No match	No results	-1.26	457.284	480.273	0.759	5.08978e+06	2	15	0			67.6		0.283585		No matches found	No matches found	No matches found	6	18	18	No matches found	No matches found	DDA for other ion	[M+Na]+1	19245.3	46369.9	300.153	169.512	0.415	-1.27	0.0511364	0.131296		6
	FALSE	2-(10-Methylbenzimidazo[1,2-c]quinazolin-6-yl)aniline	C21 H16 N4	Full match	No results	No results	No results	Full match	No results	1.7	324.138	325.145	0.759	2.72963e+06	9	0	0					0.138048		No matches found	No matches found	No matches found	3	9	6	No matches found	No matches found	No MS2	[M+H]+1	22367.5	29263.2	105.131	229.833	0.764	-0.39	0.164578	0.28131
	FALSE	3-morpholinopropionitrile	C7 H12 N2 O	Full match	Invalid mass	No results	No results	Full match	No results	-0.76	140.095	141.102	0.76	2.18467e+07	18	20	0			97.4		0.094857		No matches found	No matches found	No matches found	5	5	5	No matches found	No matches found	DDA for preferred ion	[M+H]+1	2.41033e+06	1.16738e+06	129.587	149.919	2.065	1.05	0.714459	0.802487	6.6	3.3	5.6	2.7	2.3	6.7	5.4	5.6
	TRUE	1,2,5-triphenylphosphole	C22 H17 P	Full match	Invalid mass	No results	No results	Full match	No results	2.07	312.107	647.205	0.76	5.57888e+06	2	1	0			62		0.107432		No matches found	No matches found	No matches found	6	24	22	No matches found	No matches found	DDA for preferred ion	[2M+Na]+1	32154.9	1.19456e+06	121.795	103.938	0.027	-5.22	6.53624e-06	0.000393263
	FALSE		C33 H56 O P2 S2	Full match	No results	No results	No results	No results	No results	-2.89	594.323	595.33	0.761	5.29052e+06	0	0	0					0.323065		No matches found	No matches found	No matches found	5	22	21	No matches found	No matches found	DDA for preferred ion	[M+H]+1	13046.4	24565.4	129.749	247.702	0.531	-0.91	0.105282	0.208142
	TRUE		C9 H25 N8 P S	Full match	No results	No results	No results	No match	No results	0.21	308.166	309.173	0.761	5.09358e+06	4	0	0					0.166116		No matches found	No matches found	No matches found	6	14	14	No matches found	No matches found	DDA for preferred ion	[M+H]+1	30729	171231	148.851	182.56	0.179	-2.48	0.00509315	0.0289092						4.2
	FALSE	3-Carboxy-1-methylpyridinium;N-Methylnicotinicacid	C7 H7 N O2	Full match	No results	No results	Partial match	Partial match	Full match	0.27	137.048	138.055	0.762	3.29152e+06	50	0	0					0.047716		No matches found	No matches found	No matches found	4	26	25	Multiple matches found	No matches found	No MS2	[M+H]+1	54397.1	62194.8	80.821	227.222	0.875	-0.19	0.356774	0.492338	0.6		4.9
	TRUE	2-(Methylthio)ethanol	C3 H8 O S	Full match	Invalid mass	No results	No results	Full match	No results	0.23	92.0296	93.0369	0.762	1.76089e+07	3	3	0			69.3		0.0296063		No matches found	No matches found	No matches found	6	15	13	No matches found	No matches found	DDA for preferred ion	[M+H]+1	34630.4	74138.2	330.542	191.46	0.467	-1.1	0.0330881	0.104049		4.1
	FALSE			No results	No results	No results	No results	No results	No results		1141.78	571.897	0.762	6.00181e+06	0	0	0					0.780002		No matches found	No matches found	No matches found	3	22	21	No matches found	No matches found	No MS2	[M+2H]+2	1.03197e+06	1.34891e+06	107.068	92.1196	0.765	-0.39	0.320464	0.456541	6.6	6	6.4			6.4	3.9	5.6
	TRUE		C12 H25 O6 P S	Full match	No results	No results	No results	No match	No results	1.09	328.111	329.119	0.762	1.33271e+06	4	0	0					0.111303		No matches found	No matches found	No matches found	3	7	4	No matches found	No matches found	No MS2	[M+H]+1	294170	46752.4	93.1364	91.0342	6.292	2.65	0.00018813	0.00377006	6.5					6.4
	FALSE	Diethylene glycol	C4 H10 O3	Full match	No results	No results	No results	Full match	Full match	-0.11	106.063	89.0597	0.763	9.44175e+06	7	0	0					0.0629824		No matches found	No matches found	No matches found	5	22	16	No matches found	Single match found	No MS2	[M+H-H2O]+1	167528	138599	242.201	99.7686	1.209	0.27	0.311625	0.448552	2.1			6.6
	FALSE		C10 H24 N P S	Full match	No results	No results	No results	No results	No results	0.43	221.137	222.144	0.763	776618	0	0	0					0.136802		No matches found	No matches found	No matches found	5	16	8	No matches found	No matches found	No MS2	[M+H]+1	307551	231458	74.5303	52.155	1.329	0.41	0.863112	0.905537	4.2		2.1			5.8		2.5
	TRUE	[Similar to: Dipropyl sulfoxide; ΔMass: -64.0290 Da]		No results	Invalid mass	No results	No results	No results	No results		70.0476	93.0369	0.763	1.76089e+07	0	3	0			69.3		0.0475767		No matches found	No matches found	No matches found	6	15	13	No matches found	No matches found	DDA for other ion	[M+Na]+1	28410.9	60823.3	339.281	191.887	0.467	-1.1	0.0327701	0.103229		3.3
	TRUE		C41 H31 N2 O2 P	Full match	No results	No results	No results	No results	No results	-1.42	614.211	615.219	0.763	3.87649e+06	0	0	0					0.211442		No matches found	No matches found	No matches found	4	23	21	No matches found	No matches found	No MS2	[M+H]+1	48158.8	1.52743e+06	113.878	79.6629	0.032	-4.99	8.99569e-07	9.5513e-05
	FALSE			No results	No results	No results	No results	No results	No results		186.095	187.102	0.764	1.30717e+06	0	0	0					0.0947995		No matches found	No matches found	No matches found	6	18	18	No matches found	No matches found	No MS2	[M+H]+1	582167	376542	72.6503	71.0587	1.546	0.63	0.374496	0.509778	5.6	6.1	5.2	5.4	6.4	4.5	4.4	5.4
	TRUE	[Similar to: 3-(4-isopropylphenyl)-5-[(5-nitro-2-thienyl)methylidene]-2-thioxo-1,3-thiazolan-4-one; ΔMass: 190.2741 Da]	C29 H45 N2 O8 P	Full match	Invalid mass	No results	No results	No match	No results	-1.08	580.291	581.298	0.764	2.87128e+07	1	20	0			68.8		0.290728		No matches found	No matches found	No matches found	6	23	23	No matches found	No matches found	DDA for preferred ion	[M+H]+1	4.31311e+06	788779	121.938	90.2273	5.468	2.45	0.0201489	0.0756107	6.6	6.5	5.8		6.6	6.6	5.5	6.1
	FALSE	δ-Valerolactam	C5 H9 N O	Full match	Full match	No results	Partial match	Partial match	Partial match	-1.21	99.0683	100.076	0.764	3.95753e+08	28	14	0	77.9	8.9	93.1	28	0.0682942		No matches found	No matches found	No matches found	6	16	13	No matches found	Multiple matches found	DDA for preferred ion	[M+H]+1	2.51797e+07	1.00131e+07	162.04	173.915	2.515	1.33	0.608638	0.715096	6.6	6	6.2	6.4	5.8	5.1	6	5.8
	FALSE		C23 H49 N O3	Full match	No results	No results	No results	No results	No results	-0.2	387.371	388.378	0.764	1.13754e+06	0	0	0					0.371167		No matches found	No matches found	No matches found	6	25	22	No matches found	No matches found	No MS2	[M+H]+1	220407	297709	94.8049	40.8077	0.74	-0.43	0.134481	0.245387	4.8		1.6		5.8	3.5		4.8
	TRUE	Diisopropyl 1-cyano-2-(1H-indol-3-yl)vinylphosphonate_OK	C17 H21 N2 O3 P	Full match	No results	No results	No results	Full match	No results	1.55	332.129	333.137	0.764	4.4744e+07	3	0	0					0.129494		No matches found	No matches found	No matches found	6	29	22	No matches found	No matches found	DDA for preferred ion	[M+H]+1	69647.9	1.55212e+07	263.08	95.9438	0.004	-7.8	1.97897e-05	0.000850484	5.4						1.7	3.3
	FALSE	3-(1,3-Benzothiazol-2-yl)-6-methoxy-2-quinoxalinamine 1,4-dioxide	C16 H12 N4 O3 S	Full match	Invalid mass	No results	No results	Full match	No results	0.21	340.063	341.071	0.764	6.35964e+07	4	3	0			79.7		0.0630828		No matches found	No matches found	No matches found	6	19	19	No matches found	No matches found	DDA for preferred ion	[M+H]+1	37512.7	56741.9	320.09	70.9289	0.661	-0.6	0.474146	0.602275	6.3
	FALSE			No results	No results	No results	No results	No results	No results		672.429	673.436	0.765	3.09398e+06	0	0	0					0.429125		No matches found	No matches found	No matches found	4	22	22	No matches found	No matches found	No MS2	[M+H]+1	29121.8	54935.4	241.139	188.168	0.53	-0.92	0.0728588	0.16077		5.6
	TRUE			No results	No results	No results	No results	No results	No results		980.668	491.342	0.765	4.43324e+06	0	0	0					0.668471		No matches found	No matches found	No matches found	6	22	22	No matches found	No matches found	No MS2	[M+2H]+2	784113	1.71896e+06	93.5587	63.9526	0.456	-1.13	0.018833	0.0712654	4.8	5.4	4.8		6.4	5.6	5.4	6
	TRUE		C25 H32 N10 O3 P2	Full match	No results	No results	No results	No match	No results	-0.83	582.213	583.22	0.765	1.1009e+08	1	0	0					0.212927		No matches found	No matches found	No matches found	6	18	18	No matches found	No matches found	DDA for preferred ion	[M+H]+1	48167.3	1.22919e+07	105.607	127.984	0.004	-8	5.73807e-06	0.000357146								5.4
	FALSE			No results	No results	No results	No results	No results	No results		1002.62	502.315	0.765	1.04704e+06	0	0	0					0.615401		No matches found	No matches found	No matches found	3	15	7	No matches found	No matches found	No MS2	[M+2H]+2	30223.8	44918.5	174.151	114.834	0.673	-0.57	0.448598	0.582113	4.2
	FALSE	1-{[5-(Trifluoromethyl)pyridin-2-yl]oxy}-3-{[5-(trifluoromethyl)pyridin-2-yl]thio}propan-2-ol	C15 H12 F6 N2 O2 S	No results	Full match	No results	No results	No match	No results	-4.36	398.051	399.058	0.766	2.09823e+08	5	1	0	44.6	7.2		43.4	0.0506327		No matches found	No matches found	No matches found	6	21	21	No matches found	No matches found	DDA for preferred ion	[M+H]+1	27331.4	46095.2	116.95	254.176	0.593	-0.75	0.1143	0.220653
	FALSE	3-Phenylpropionitrile	C9 H9 N	No match	Invalid mass	No results	No results	No results	No results	-313005	90.0469	91.0542	0.766	1.40984e+06	0	11	0	40.8	21.5	96.4	21.5	0.0468987		No matches found	No matches found	No matches found	5	19	17	No matches found	No matches found	DDA for other ion	[M+H]+1	687515	410700	73.9843	63.8506	1.674	0.74	0.41927	0.552396	4.1		5.8		4.5	5.6	1.5	5
	FALSE	2-Isopropenylaniline	C9 H11 N	Full match	No results	No results	No results	Not the top hit	Full match	-0.54	133.089	134.096	0.766	5.9509e+06	27	0	0					0.089077		No matches found	No matches found	No matches found	5	17	17	No matches found	Single match found	No MS2	[M+H]+1	2.0812e+06	1.45548e+06	81.5326	79.9069	1.43	0.52	0.610606	0.715761	6.4		5.4			6.4		4.5
	FALSE			No results	No results	No results	No results	No results	No results		325.364	326.371	0.767	5.72201e+06	0	0	0					0.363553		No matches found	No matches found	No matches found	6	22	22	No matches found	No matches found	DDA for preferred ion	[M+H]+1	1.49986e+06	1.412e+06	73.9455	57.0919	1.062	0.09	0.767445	0.842091	5.2	6	6.6	5.4	6.4	5.2	5.6	3.9
	FALSE	[Similar to: N-[2-(Benzylamino)ethyl]-N'-mesitylthiourea; ΔMass: -74.9726 Da]		No results	Invalid mass	No results	No results	No results	No results		252.204	291.167	0.768	2.26933e+08	0	20	0			71.9		0.204337		No matches found	No matches found	No matches found	6	27	25	No matches found	No matches found	DDA for other ion	[M+K]+1	7.61921e+07	6.4663e+07	83.4788	79.1514	1.178	0.24	0.8016	0.862269		7	7			7	5.2	7
	FALSE			No results	No results	No results	No results	No results	No results		345.33	346.337	0.769	771039	0	0	0					0.330025		No matches found	No matches found	No matches found	5	29	23	No matches found	No matches found	No MS2	[M+H]+1	114739	147863	83.8363	38.9944	0.776	-0.37	0.206364	0.329634						3.9
	FALSE	1-Bromopentadecane	C15 H31 Br	No results	Invalid mass	No results	No results	Full match	No results	-2.61	290.16	291.167	0.769	2.26933e+08	7	20	0			73.5		0.160157		No matches found	No matches found	No matches found	6	27	25	No matches found	No matches found	DDA for preferred ion	[M+H]+1	1.04269e+08	6.4663e+07	75.4328	79.7568	1.613	0.69	0.310346	0.44814	6.6	7	7	7	7	7	6.2	7
	FALSE		C21 H33 N7 O2 S	Full match	No results	No results	No results	No match	No results	-0.46	447.241	470.23	0.77	1.95057e+06	4	0	0					0.241436		No matches found	No matches found	No matches found	5	24	21	No matches found	No matches found	No MS2	[M+Na]+1	60369	130079	182.822	100.335	0.464	-1.11	0.702005	0.792445			5.9					3.9
	TRUE		C28 H51 N O4 P2	Full match	No results	No results	No results	No match	No results	-2.16	527.328	528.335	0.771	1.53342e+07	1	0	0					0.328196		No matches found	No matches found	No matches found	5	10	4	No matches found	No matches found	No MS2	[M+H]+1	30589.4	76725.5	217.4	229.163	0.399	-1.33	0.0462979	0.123438	2.9	5.2
	FALSE			No results	No results	No results	No results	No results	No results		359.344	360.351	0.771	978024	0	0	0					0.343993		No matches found	No matches found	No matches found	6	22	21	No matches found	No matches found	No MS2	[M+H]+1	341502	238273	64.3706	47.3471	1.433	0.52	0.998645	0.999574	6		5.8		5	2.7	5.3	5.8
	FALSE		C27 H48 N4 O9	Full match	No results	No results	No results	No match	No results	-2.97	572.34	595.33	0.771	5.18149e+06	1	0	0					0.34043		No matches found	No matches found	No matches found	5	22	21	No matches found	No matches found	DDA for other ion	[M+Na]+1	17738.2	33582.3	126.379	243.851	0.528	-0.92	0.0906704	0.187469
	FALSE		C51 H101 N6 O14 P	Full match	No results	No results	No results	No results	No results	0.66	1052.71	527.363	0.772	1.07767e+07	0	0	0					0.712036		No matches found	No matches found	No matches found	6	21	21	No matches found	No matches found	No MS2	[M+2H]+2	1.91309e+06	3.06496e+06	98.4202	75.3174	0.624	-0.68	0.10847	0.213044	6.2	4.1	6.4	3.3	6	5.8	5.8	6
	TRUE			No results	No results	No results	No results	No results	No results		314.122	315.129	0.772	4.55152e+07	0	0	0					0.121544		No matches found	No matches found	No matches found	5	16	11	No matches found	No matches found	DDA for preferred ion	[M+H]+1	91951.1	1.2617e+07	115.74	108.335	0.007	-7.1	2.41267e-06	0.000197948
	FALSE		C49 H97 O10 P3	Full match	No results	No results	No results	No results	No results	-2.54	938.627	470.321	0.773	1.02663e+06	0	0	0					0.627072		No matches found	No matches found	No matches found	5	8	4	No matches found	No matches found	No MS2	[M+2H]+2	330321	398727	63.9938	44.4787	0.828	-0.27	0.163631	0.280338	6		5.8	6.1	5.8	6.1	2.1	3.1
	FALSE	Octylphosphonic acid	C8 H19 O3 P	No results	Invalid mass	No results	No results	No results	No results	6.65	194.108	195.116	0.773	3.12754e+08	0	11	0	49.5	35.7	88.3	48.1	0.108472		No matches found	No matches found	No matches found	6	13	13	No matches found	No matches found	DDA for preferred ion	[M+H]+1	7.11741e+06	5.46305e+06	231.874	112.755	1.303	0.38	0.431267	0.564903	6.6	4.5	6.6	6.6	5.8	7	5.6	4.5
	FALSE		C46 H103 N6 O12 P3	Full match	No results	No results	No results	No results	No results	0.34	1024.69	513.35	0.774	4.43023e+06	0	0	0					0.685035		No matches found	No matches found	No matches found	6	22	21	No matches found	No matches found	No MS2	[M+2H]+2	874165	1.30479e+06	97.745	74.4566	0.67	-0.58	0.0575486	0.139994	4.8		4.5	6	4.5	5.6	6.1	5.2
	FALSE		C14 H31 N3 O9	Full match	No results	No results	No results	No results	No results	0.4	385.206	386.213	0.774	7.44982e+06	0	0	0					0.206184		No matches found	No matches found	No matches found	5	21	21	No matches found	No matches found	No MS2	[M+H]+1	25506.4	60593.8	263.597	207.196	0.421	-1.25	0.0663816	0.152773		6.4
	FALSE	[Similar to: Triethylene glycol monobutyl ether; ΔMass: -56.0641 Da]		No results	Invalid mass	No results	No results	No results	No results		150.088	151.095	0.774	1.50352e+08	0	20	0			95.5		0.0877106		No matches found	No matches found	No matches found	6	17	14	No matches found	No matches found	DDA for preferred ion	[M+H]+1	1.18543e+06	670706	268.1	139.315	1.767	0.82	0.123833	0.233562	4.2		5.2	5.8
	FALSE			No results	No results	No results	No results	No results	No results		180.06	181.067	0.774	3.09646e+07	0	0	0					0.0600553		No matches found	No matches found	No matches found	6	19	19	No matches found	No matches found	DDA for preferred ion	[M+H]+1	1.04985e+07	6.74685e+06	77.4241	75.1975	1.556	0.64	0.846834	0.897555	5.8	6.2	5.8	6.2		6.2	6.7	5.2
	FALSE		C61 H97 N10 O6 P	Full match	No results	No results	No results	No results	No results	-1.24	1096.73	549.373	0.775	1.00004e+07	0	0	0					0.731658		No matches found	No matches found	No matches found	6	20	18	No matches found	No matches found	No MS2	[M+2H]+2	1.96072e+06	2.07803e+06	96.3277	85.7265	0.944	-0.08	0.197659	0.319404	6.2	6	6	3.7	5.6	6.2	5.8	6
	FALSE			No results	No results	No results	No results	No results	No results		1112.75	557.382	0.776	4.40402e+06	0	0	0					0.748618		No matches found	No matches found	No matches found	6	16	16	No matches found	No matches found	No MS2	[M+2H]+2	672039	762819	102.779	87.9695	0.881	-0.18	0.601371	0.70946	6.4		4.5	5.4	3.1	4.1	4.2	6
	FALSE			No results	No results	No results	No results	No results	No results		1156.77	579.392	0.776	4.49986e+06	0	0	0					0.769291		No matches found	No matches found	No matches found	6	23	23	No matches found	No matches found	No MS2	[M+2H]+2	723003	969430	105.265	83.7892	0.746	-0.42	0.610677	0.715761	6.4		6	2.6		6.4	3.5	6.4
	FALSE			No results	No results	No results	No results	No results	No results		481.418	482.425	0.776	9.9622e+06	0	0	0					0.417929		No matches found	No matches found	No matches found	6	19	13	No matches found	No matches found	DDA for preferred ion	[M+H]+1	342119	333188	220.532	38.7412	1.027	0.04	0.92862	0.950204	3.9				6.6	4.8		2.7
	FALSE		C62 H115 N2 O10 P3	Full match	No results	No results	No results	No results	No results	-0.23	1140.78	571.395	0.776	1.00791e+07	0	0	0					0.77619		No matches found	No matches found	No matches found	6	24	24	No matches found	No matches found	No MS2	[M+2H]+2	1.83224e+06	1.887e+06	100.888	93.3049	0.971	-0.04	0.460152	0.591156	6.6	4.1	3.7	6.4	6.4	5.5	3.9	5.6
	TRUE	3-Ethyl-5-hydrazinopyrimido[5,4-e][1,2,4]triazine	C7 H9 N7	Full match	No results	No results	No results	Full match	No results	0.84	191.092	192.099	0.776	3.5409e+06	3	0	0					0.0921038		No matches found	No matches found	No matches found	6	16	16	No matches found	No matches found	No MS2	[M+H]+1	469112	150332	110.481	108.836	3.121	1.64	0.0150212	0.0613421	6.4		6.1		6	6.1	5.8	6.1
	TRUE		C44 H64 N3 O3 P	Full match	No results	No results	No results	No results	No results	0.24	713.469	714.476	0.776	2.49269e+07	0	0	0					0.4687		No matches found	No matches found	No matches found	6	21	20	No matches found	No matches found	No MS2	[M+H]+1	37764.6	108755	296.665	192.633	0.347	-1.53	0.0415526	0.116283		6.2
	TRUE		C30 H37 N2 O13 P	Full match	No results	No results	No results	No results	No results	2.47	664.205	665.212	0.777	4.40427e+07	0	0	0					0.204968		No matches found	No matches found	No matches found	6	30	23	No matches found	No matches found	No MS2	[M+H]+1	44784.6	1.71177e+07	147.58	95.6665	0.003	-8.58	8.75662e-06	0.000464874
	FALSE		C27 H57 N5 S	Full match	No results	No results	No results	No results	No results	0.57	483.434	484.441	0.777	5.74876e+06	0	0	0					0.433741		No matches found	No matches found	No matches found	5	22	12	No matches found	No matches found	DDA for preferred ion	[M+H]+1	303674	224842	183.592	44.5361	1.351	0.43	0.705413	0.795298	3.9				5.5			5.4
	TRUE		C30 H43 N4 O6 P3 S	Full match	No results	No results	No results	No match	No results	1.65	680.213	681.22	0.778	2.13277e+06	1	0	0					0.212739		No matches found	No matches found	No matches found	3	8	7	No matches found	No matches found	No MS2	[M+H]+1	34729.7	488455	129.619	102.008	0.071	-3.81	1.44576e-05	0.000705299
	FALSE		C54 H119 N6 O16 P3	Full match	No results	No results	No results	No results	No results	-0.44	1200.79	601.402	0.778	3.96121e+06	0	0	0					0.789009		No matches found	No matches found	No matches found	5	11	11	No matches found	No matches found	No MS2	[M+2H]+2	626834	699815	105.554	90.3597	0.896	-0.16	0.585881	0.69576	6.4	5.8	5.6	5.8	5.4	6	4	5.4
	FALSE		C66 H131 O16 P3	Full match	No results	No results	No results	No results	No results	-1.24	1272.86	637.439	0.778	6.57353e+06	0	0	0					0.863425		No matches found	No matches found	No matches found	6	16	15	No matches found	No matches found	No MS2	[M+2H]+2	1.27365e+06	1.38452e+06	92.8437	96.4142	0.92	-0.12	0.792081	0.857138	6.6	3.3	3.3	3.7	5.6	5.6		5.6
	TRUE			No results	No results	No results	No results	No results	No results		719.422	720.43	0.778	3.91281e+06	0	0	0					0.42226		No matches found	No matches found	No matches found	6	23	23	No matches found	No matches found	No MS2	[M+H]+1	36685.2	101417	241.527	156.194	0.362	-1.47	0.0422684	0.117042		4.1
	FALSE		C51 H113 N10 O18 P	Full match	No results	No results	No results	No results	No results	-1.22	1184.8	593.405	0.779	1.26348e+07	0	0	0					0.795746		No matches found	No matches found	No matches found	6	20	18	No matches found	No matches found	No MS2	[M+2H]+2	1.79548e+06	1.70614e+06	100.271	114.136	1.052	0.07	0.602587	0.710018	6.2	4.5	3.7	5.6	4.1	6.6	3.9	5.2
	FALSE		C68 H121 N10 O13 P	Full match	No results	No results	No results	No results	No results	-1.35	1316.88	659.449	0.779	5.7512e+06	0	0	0					0.883444		No matches found	No matches found	No matches found	6	23	23	No matches found	No matches found	No MS2	[M+2H]+2	1.00448e+06	1.40286e+06	96.3412	89.1472	0.716	-0.48	0.15039	0.264832	6.2	5	4.1	3	3.7	6.4		6
	FALSE			No results	No results	No results	No results	No results	No results		341.356	342.363	0.779	924976	0	0	0					0.355932		No matches found	No matches found	No matches found	4	23	16	No matches found	No matches found	No MS2	[M+H]+1	296237	261134	60.6808	34.7527	1.134	0.18	0.701681	0.792445	5.4		5.4		5	5.4
	FALSE	L-Norleucine	C6 H13 N O2	Full match	Full match	No results	Partial match	Not the top hit	Full match	-0.88	131.095	132.102	0.779	6.17037e+07	67	14	0	84.3	9.2	96.4	9.4	0.0945133		No matches found	No matches found	No matches found	4	23	23	Multiple matches found	Single match found	DDA for preferred ion	[M+H]+1	536056	536129	116.304	243.927	1	0	0.475445	0.602658		2.6				2	0.7
	TRUE		C21 H47 N2 O9 P	Full match	No results	No results	No results	No results	No results	2.75	502.303	503.311	0.78	2.66461e+06	0	0	0					0.303301		No matches found	No matches found	No matches found	4	14	13	No matches found	No matches found	No MS2	[M+H]+1	39105.5	113513	199.802	156.367	0.345	-1.54	0.0492266	0.128216		5.6
	FALSE	[Similar to: 5-methyl-4-{[(2S,3R,4S,5S,6R)-3,4,5-trihydroxy-6-(hydroxymethyl)oxan-2-yl]oxy}-2H-chromen-2-one; ΔMass: -6.7839 Da]	C14 H37 N9	Full match	Invalid mass	No results	No results	No results	No results	-2.73	331.316	332.324	0.781	5.60193e+06	0	1	0			60.1		0.316286		No matches found	No matches found	No matches found	6	17	17	No matches found	No matches found	DDA for preferred ion	[M+H]+1	1.11314e+06	1.00143e+06	85.0492	65.0699	1.112	0.15	0.701041	0.792445	6.4	5.6	7	6	6	6.4	4.6	2.6
	FALSE			No results	No results	No results	No results	No results	No results		1494.03	748.022	0.781	1.62439e+06	0	0	0					0.0294305		No matches found	No matches found	No matches found	3	9	9	No matches found	No matches found	No MS2	[M+2H]+2	275195	316530	94.2335	92.2508	0.869	-0.2	0.124789	0.23463	6		5.4			4.5		3.1
	TRUE		C41 H67 N O4 P2	Full match	No results	No results	No results	No results	No results	0.9	699.455	700.462	0.781	1.05092e+08	0	0	0					0.45516		No matches found	No matches found	No matches found	3	5	3	No matches found	No matches found	DDA for preferred ion	[M+H]+1	44239.8	167276	317.032	187.997	0.264	-1.92	0.0366229	0.109546		6.6
	FALSE		C26 H53 N3 O3	Full match	No results	No results	No results	No results	No results	-2.24	455.408	456.415	0.782	1.47207e+07	0	0	0					0.407671		No matches found	No matches found	No matches found	5	26	15	No matches found	No matches found	DDA for preferred ion	[M+H]+1	415897	362520	226.712	40.9682	1.147	0.2	0.810384	0.870162	6				7	3.9	4.2	5.8
	TRUE		C16 H27 O4 P3	Full match	No results	No results	No results	No match	No results	2.28	376.113	377.12	0.782	2.43468e+06	4	0	0					0.113076		No matches found	No matches found	No matches found	4	30	11	No matches found	No matches found	No MS2	[M+H]+1	35757.9	1.19585e+06	155.161	88.5855	0.03	-5.06	6.47836e-05	0.00191696
	TRUE		C31 H60 N9 O6 P	Full match	No results	No results	No results	No results	No results	2.79	685.442	686.45	0.782	3.03399e+09	0	0	0					0.442328		No matches found	No matches found	No matches found	6	23	22	No matches found	No matches found	DDA for preferred ion	[M+H]+1	38619	162363	324.191	171.904	0.238	-2.07	0.0348181	0.106701		7
	TRUE		C43 H31 N2 O5 P	Full match	No results	No results	No results	No match	No results	1.7	686.198	687.206	0.782	836188	1	0	0					0.198225		No matches found	No matches found	No matches found	3	29	2	No matches found	No matches found	No MS2	[M+H]+1	60493.9	569934	154.639	59.6901	0.106	-3.24	6.8979e-05	0.0019763
	FALSE	Octylphosphonic acid	C8 H19 O3 P	No results	Invalid mass	No results	No results	No results	No results	87724.7	211.135	212.143	0.783	2.65282e+07	0	11	0	49.5	35.7	88.3	48.1	0.135173		No matches found	No matches found	No matches found	4	30	10	No matches found	No matches found	DDA for other ion	[M+H]+1	502342	280093	269.1	163.762	1.793	0.84	0.182402	0.300671	5.4		6.1			5.8		5.8
	FALSE		C67 H139 N8 O17 P3	Full match	No results	No results	No results	No results	No results	-0.72	1420.95	711.48	0.783	1.09349e+06	0	0	0					0.946084		No matches found	No matches found	No matches found	3	18	18	No matches found	No matches found	No MS2	[M+2H]+2	181325	323477	102.63	72.8316	0.561	-0.84	0.0664804	0.152773	6		3.1		5.8	5.4		3.1
	FALSE			No results	No results	No results	No results	No results	No results		289.275	290.282	0.783	963943	0	0	0					0.274551		No matches found	No matches found	No matches found	3	27	21	No matches found	No matches found	No MS2	[M+H]+1	154173	186074	67.6638	49.3171	0.829	-0.27	0.328733	0.463203						5.4		6.1
	FALSE			No results	No results	No results	No results	No results	No results		357.313	358.32	0.783	781863	0	0	0					0.313199		No matches found	No matches found	No matches found	3	29	21	No matches found	No matches found	No MS2	[M+H]+1	326750	291253	44.354	32.2595	1.122	0.17	0.832824	0.887428	5.8		5.8		5.4	3.5		3.5
	FALSE	[Similar to: 2-(3,4-dimethoxyphenyl)quinoline; ΔMass: 38.1778 Da]	C16 H37 N3 O2	Full match	Invalid mass	No results	No results	No results	No results	-1.48	303.288	304.295	0.783	2.22677e+07	0	1	0			77.5		0.288128		No matches found	No matches found	No matches found	6	17	16	No matches found	No matches found	DDA for preferred ion	[M+H]+1	3.25382e+06	2.7159e+06	105.939	65.7752	1.198	0.26	0.69068	0.783089	6.2	6.4	5.8		6.2	6.4	4.6	6.4
	TRUE			No results	No results	No results	No results	No results	No results		1164.43	583.22	0.784	1.27223e+08	0	0	0					0.425338		No matches found	No matches found	No matches found	4	7	7	No matches found	No matches found	DDA for other ion	[M+2H]+2	45459.6	1.67467e+07	112.813	130.062	0.003	-8.53	3.49612e-06	0.000233722								3.9
	FALSE		C6 H21 N7 O4	Full match	No results	No results	No results	No results	No results	1.38	255.166	256.173	0.785	2.12786e+07	0	0	0					0.165854		No matches found	No matches found	No matches found	5	17	11	No matches found	No matches found	No MS2	[M+H]+1	1.41589e+06	1.214e+06	165.734	107.789	1.166	0.22	0.968853	0.977518	5.6		6	6.2		5.6		5.6
	TRUE		C32 H59 N7 O9	Full match	No results	No results	No results	No results	No results	0.58	685.438	708.428	0.785	2.28811e+07	0	0	0					0.437826		No matches found	No matches found	No matches found	5	20	20	No matches found	No matches found	DDA for other ion	[M+Na]+1	94790.5	388209	302.747	127.911	0.244	-2.03	0.0253149	0.0890708		5.5
	TRUE		C38 H74 N3 O2 P3 S	Full match	No results	No results	No results	No results	No results	1.99	729.473	730.48	0.785	1.49416e+07	0	0	0					0.472907		No matches found	No matches found	No matches found	6	15	14	No matches found	No matches found	DDA for preferred ion	[M+H]+1	80792.7	369929	276.726	135.595	0.218	-2.19	0.0302474	0.0981952		4.7
	FALSE	PEG n5	C10 H22 O6	No results	Invalid mass	No results	No results	No results	No results	-15.63	238.138	239.145	0.786	7.07488e+07	0	11	0	87.7	9.4	96.7	9.4	0.137917		No matches found	No matches found	No matches found	6	20	18	No matches found	No matches found	DDA for preferred ion	[M+H]+1	5.08445e+06	4.6481e+06	159.342	107.678	1.094	0.13	0.525092	0.64616	5.1		6.2	7	6	6.4	5.2	6.4
	FALSE			No results	No results	No results	No results	No results	No results		649.412	667.445	0.786	2.02604e+06	0	0	0					0.41186		No matches found	No matches found	No matches found	3	13	13	No matches found	No matches found	No MS2	[M+NH4]+1	350687	373439	112.949	93.2019	0.939	-0.09	0.122006	0.231082	5.6		5.4		5.4	4.5		5
	FALSE	[Similar to: {1-[2-({5-[(1-Amino-1-oxo-3-phenyl-2-propanyl)carbamoyl]-2,3,5-trihydroxycyclohexyl}amino)-2-oxoethyl]cyclopentyl}acetic acid; ΔMass: -32.0742 Da]	C27 H28 N3 O P S	Full match	Invalid mass	No results	No results	No match	No results	-1.74	473.168	474.176	0.787	1.03631e+07	1	14	0			65		0.168245		No matches found	No matches found	No matches found	6	22	19	No matches found	No matches found	DDA for preferred ion	[M+H]+1	4.65503e+06	2.36327e+06	83.6179	50.7565	1.97	0.98	0.534335	0.654769	6.6	3.3	5.2	5	4.5	6.6	4.9	5
	TRUE		C31 H64 N5 O10 P	Full match	No results	No results	No results	No results	No results	0.93	697.44	720.429	0.787	3.91281e+06	0	0	0					0.439726		No matches found	No matches found	No matches found	6	23	23	No matches found	No matches found	No MS2	[M+Na]+1	39575.9	179161	224.777	156.085	0.221	-2.18	0.0382761	0.111613		4.1
	FALSE			No results	No results	No results	No results	No results	No results		367.404	368.412	0.787	6.94106e+06	0	0	0					0.404481		No matches found	No matches found	No matches found	6	25	23	No matches found	No matches found	DDA for preferred ion	[M+H]+1	1.09561e+06	1.21654e+06	88.0417	93.2718	0.901	-0.15	0.295761	0.43161	6	5.6	6.4	2.3	6	5.2	4.6	6
	FALSE			No results	No results	No results	No results	No results	No results		205.126	206.133	0.787	2.14656e+07	0	0	0					0.125657		No matches found	No matches found	No matches found	6	20	19	No matches found	No matches found	No MS2	[M+H]+1	962772	1.6631e+06	134.815	167.069	0.579	-0.79	0.450044	0.582732	6.2		6.4		5.4	4.5	5.8	6
	FALSE		C26 H27 N7 O2	Full match	No results	No results	No results	No match	No results	-1.46	469.222	470.229	0.788	1.95057e+06	3	0	0					0.221938		No matches found	No matches found	No matches found	4	22	22	No matches found	No matches found	No MS2	[M+H]+1	151209	211808	152.387	75.9022	0.714	-0.49	0.336343	0.46989			6.3					3.9
	TRUE			No results	No results	No results	No results	No results	No results		243.156	244.164	0.789	1.31276e+06	0	0	0					0.15642		No matches found	No matches found	No matches found	3	18	13	No matches found	No matches found	No MS2	[M+H]+1	24339.6	95123.4	134.786	155.649	0.256	-1.97	0.0310325	0.100203
	TRUE		C36 H75 N O10 P2	Full match	No results	No results	No results	No match	No results	0.58	743.487	744.494	0.79	2.39312e+07	1	0	0					0.487048		No matches found	No matches found	No matches found	6	28	18	No matches found	No matches found	DDA for preferred ion	[M+H]+1	54362	417411	291.941	157.519	0.13	-2.94	0.0241687	0.0860819		6.6
	FALSE			No results	No results	No results	No results	No results	No results		135.127	288.287	0.79	1.92248e+07	0	0	0					0.126518		No matches found	No matches found	No matches found	3	9	9	No matches found	No matches found	No MS2	[2M+NH4]+1	3.69368e+06	5.71362e+06	81.9465	62.6801	0.646	-0.63	0.765499	0.840466	4.7	6	2.8			5.1	2	4.7
	FALSE	[Similar to: {1-[2-({5-[(1-Amino-1-oxo-3-phenyl-2-propanyl)carbamoyl]-2,3,5-trihydroxycyclohexyl}amino)-2-oxoethyl]cyclopentyl}acetic acid; ΔMass: -54.0558 Da]	C23 H33 N O4 S2	Full match	Invalid mass	No results	No results	No match	No results	3.26	451.187	474.176	0.791	1.03631e+07	3	14	0			65		0.186569		No matches found	No matches found	No matches found	5	12	5	No matches found	No matches found	DDA for other ion	[M+Na]+1	3.56775e+06	2.29626e+06	86.2952	51.8758	1.554	0.64	0.907296	0.937058	6.6	3.3	5.2			6.6	5.4	5
	FALSE	Nicotinamide	C6 H6 N2 O	Full match	Full match	No results	Full match	Partial match	Full match	-1.46	122.048	123.055	0.791	2.8073e+08	13	11	0	92.7	43.9	98.1	46.3	0.0478341		No matches found	No matches found	No matches found	6	16	16	Single match found	No matches found	DDA for preferred ion	[M+H]+1	515979	881102	298.133	112.418	0.586	-0.77	0.754856	0.833558			6.1		5.4	5.8	6.6	6.6
	FALSE	SK&F 91581	C8 H14 N4 S	Full match	Invalid mass	No results	No results	Full match	No results	-2.77	198.093	199.101	0.793	6.59287e+06	5	20	0			75.6		0.093369		No matches found	No matches found	No matches found	5	21	20	No matches found	No matches found	DDA for preferred ion	[M+H]+1	132950	224471	252.113	129.941	0.592	-0.76	0.862616	0.905537	3.9		2.1				5.8	5.5
	FALSE	[Similar to: Docosanamide; ΔMass: 131.0644 Da]	C29 H58 O2 S	Full match	Invalid mass	No results	No results	No results	No results	-2.7	470.414	471.422	0.795	1.10358e+06	0	1	0			65.9		0.414481		No matches found	No matches found	No matches found	5	18	18	No matches found	No matches found	DDA for preferred ion	[M+H]+1	338705	387851	46.3197	19.8457	0.873	-0.2	0.158051	0.273784	1.6		5.4		5	5.4
	FALSE			No results	No results	No results	No results	No results	No results		260.184	283.173	0.796	1.03902e+07	0	0	0					0.183605		No matches found	No matches found	No matches found	5	19	17	No matches found	No matches found	No MS2	[M+Na]+1	1.31352e+06	951083	100.472	127.353	1.381	0.47	0.452707	0.585081	6		4.5			6	1.9	4.5
	FALSE	[Similar to: Docosanamide; ΔMass: 103.0385 Da]	C24 H50 N4 O3	Full match	Invalid mass	No results	No results	No results	No results	0.77	442.389	443.396	0.797	1.51983e+06	0	1	0			62		0.38863		No matches found	No matches found	No matches found	5	17	13	No matches found	No matches found	DDA for preferred ion	[M+H]+1	411727	519154	53.175	21.5607	0.793	-0.33	0.110164	0.214737	5.8		5	5.4		5.4	1.4	5.8
	FALSE		C7 H15 N7 O10	Full match	No results	No results	No results	No match	No results	-0.63	357.088	358.095	0.797	693481	13	0	0					0.0878161		No matches found	No matches found	No matches found	6	26	24	No matches found	No matches found	No MS2	[M+H]+1	75332.2	166165	109.368	83.4813	0.453	-1.14	0.162504	0.279086
	TRUE			No results	No results	No results	No results	No results	No results		751.541	752.545	0.797	8.10359e+06	0	0	0					0.540758		No matches found	No matches found	No matches found	4	28	22	No matches found	No matches found	No MS2	[M+H]+1	297982	624347	90.1376	125.785	0.477	-1.07	0.00577986	0.0315186	5.4	5.2	5.2					5.6
	FALSE	4-(3,3-Dioxido-3-thiatricyclo[4.2.1.0~2,5~]non-5-yl)morpholine	C12 H19 N O3 S	Full match	Invalid mass	No results	No results	Full match	No results	-1.55	257.108	258.115	0.799	5.97171e+07	3	5	0			70.3		0.108166		No matches found	No matches found	No matches found	5	6	6	No matches found	No matches found	DDA for preferred ion	[M+H]+1	101608	149570	315.336	81.6769	0.679	-0.56	0.840506	0.893997								6.6
	FALSE		C8 H22 N6 O5	Full match	No results	No results	No results	No results	No match	0.88	282.165	283.173	0.801	1.13204e+07	0	0	0					0.165417		No matches found	No matches found	No matches found	5	19	17	No matches found	Single match found	No MS2	[M+H]+1	1.5054e+06	1.16462e+06	111.07	114.827	1.293	0.37	0.719972	0.806173			4.5	4.5	5.6	6		4.5
	FALSE			No results	No results	No results	No results	No results	No results		167.113	168.12	0.801	4.14633e+07	0	0	0					0.112542		No matches found	No matches found	No matches found	5	21	6	No matches found	No matches found	No MS2	[M+H]+1	281309	300663	275.241	112.152	0.936	-0.1	0.724084	0.808769			5.8	5.8		5.4		4.8
	FALSE			No results	No results	No results	No results	No results	No results		226.163	227.17	0.802	5.05141e+06	0	0	0					0.163048		No matches found	No matches found	No matches found	4	15	15	No matches found	No matches found	No MS2	[M+H]+1	473604	670386	89.8211	103.053	0.706	-0.5	0.0529945	0.133984			5.4		5.8	6		6
	FALSE			No results	No results	No results	No results	No results	No results		255.253	256.261	0.802	8.92406e+06	0	0	0					0.253405		No matches found	No matches found	No matches found	3	23	9	No matches found	No matches found	No MS2	[M+H]+1	2.51221e+06	1.90245e+06	102.42	43.1817	1.321	0.4	0.982728	0.988676	2.6	6	3.1		1.8	2.6		2.7
	FALSE		C4 H12 N5 O P	Full match	No results	No results	No results	No results	No results	0.03	177.078	178.085	0.804	5.16271e+06	0	0	0					0.0779519		No matches found	No matches found	No matches found	6	19	18	No matches found	No matches found	No MS2	[M+H]+1	553730	447356	123.534	82.1655	1.238	0.31	0.245999	0.377576	6.4			5.8	6	5.8	5.8	6
	FALSE	[Similar to: Sphingosine (d18:1); ΔMass: -0.0924 Da]		No results	Invalid mass	No results	No results	No results	No results		299.19	300.197	0.804	2.35738e+07	0	8	0			83.2		0.190016		No matches found	No matches found	No matches found	5	23	13	No matches found	No matches found	DDA for preferred ion	[M+H]+1	3.01621e+06	2.24295e+06	122.591	116.708	1.345	0.43	0.863396	0.905537	4.5		6.4	4.7	5.6	5.6	0.5	6
	TRUE			No results	No results	No results	No results	No results	No results		787.584	788.592	0.805	2.39066e+07	0	0	0					0.584419		No matches found	No matches found	No matches found	4	25	25	No matches found	No matches found	No MS2	[M+H]+1	419313	855214	72.2346	168.857	0.49	-1.03	0.00169745	0.0144708	5.6	3.9	5.4		3.5	3.7	1.4	5
	FALSE			No results	No results	No results	No results	No results	No results		261.606	283.173	0.805	1.13204e+07	0	0	0					0.605919		No matches found	No matches found	No matches found	4	25	14	No matches found	No matches found	No MS2	[M+Na]+1	1.19979e+06	999101	133.798	127.956	1.201	0.26	0.539512	0.658876	6		6.4		5.6	6		6
	FALSE	1-Dodecyl-2-pyrrolidinone	C16 H31 N O	No results	Invalid mass	No results	No results	No match	No results	-9.61	253.238	254.245	0.806	5.66122e+06	1	2	0	74.5	8.7	70.1	8.8	0.238131		No matches found	No matches found	No matches found	6	27	17	No matches found	No matches found	DDA for preferred ion	[M+H]+1	2.0858e+06	1.37344e+06	56.5935	37.1723	1.519	0.6	0.6291	0.73307	6		3.7		6	6.4	5.4	6
	FALSE		C35 H66 N O9 P S	Full match	No results	No results	No results	No results	No results	0.17	707.42	708.427	0.807	2.28811e+07	0	0	0					0.419709		No matches found	No matches found	No matches found	6	18	18	No matches found	No matches found	DDA for preferred ion	[M+H]+1	460965	873776	238.892	113.992	0.528	-0.92	0.0418591	0.116634		2.8
	FALSE			No results	No results	No results	No results	No results	No results		666.439	667.446	0.81	2.02604e+06	0	0	0					0.439135		No matches found	No matches found	No matches found	3	13	13	No matches found	No matches found	No MS2	[M+H]+1	353525	490211	103.747	80.1171	0.721	-0.47	0.137426	0.248302	5.6		5.4			4.5		5
	FALSE		C16 H29 N3 O5	Full match	No results	No results	No results	No results	No results	-0.48	343.211	344.218	0.811	1.68076e+07	0	0	0					0.210557		No matches found	No matches found	No matches found	5	22	20	No matches found	No matches found	No MS2	[M+H]+1	3.34192e+06	2.43e+06	89.6161	93.2652	1.375	0.46	0.586968	0.696108	4.3		6.4	5.6	4.1	5.6	4.5	6.4
	FALSE	[Similar to: PPG Acrylate n13; ΔMass: -634.4822 Da]	C8 H18 O P2	Full match	Invalid mass	No results	No results	No match	No results	-0.72	192.083	193.09	0.815	6.98487e+07	1	20	0			86.9		0.0831508		No matches found	No matches found	No matches found	4	18	18	No matches found	No matches found	DDA for preferred ion	[M+H]+1	265176	375254	263.461	151.778	0.707	-0.5	0.797933	0.861312	5.8		5.5
	FALSE	4-octyloxyphenylmethanethiol	C15 H24 O S	Full match	No results	No results	No results	Full match	No results	1.8	252.155	253.163	0.816	8.3319e+06	1	0	0					0.15524		No matches found	No matches found	No matches found	3	11	11	No matches found	No matches found	No MS2	[M+H]+1	771514	1.18015e+06	144.717	114.497	0.654	-0.61	0.234325	0.36399			6.1		5.6
	FALSE	2-Mercaptoethanol	C2 H6 O S	Full match	Full match	No results	Partial match	Not the top hit	Full match	-0.97	78.0139	79.0211	0.818	9.23066e+10	2	1	0	91.1	9.6		9.7	0.0138602		No matches found	No matches found	No matches found	6	21	20	Single match found	No matches found	DDA for preferred ion	[M+H]+1	2.25669e+06	3.8176e+06	326.591	144.575	0.591	-0.76	0.0393945	0.113068		5.8				1.8	5.5
	FALSE		C16 H15 N6 O2 P3	Full match	No results	No results	No results	No match	No results	0.97	416.047	417.055	0.821	9.55366e+07	3	0	0					0.0473359		No matches found	No matches found	No matches found	6	29	20	No matches found	No matches found	DDA for preferred ion	[M+H]+1	322685	434880	263.485	207.67	0.742	-0.43	0.119876	0.227525		6.2	5.4			5.4	2.5
	FALSE		C14 H27 Cl O4 S	Full match	No results	No results	No results	No match	No results	0.24	326.132	327.139	0.822	9.40367e+06	10	0	0					0.131934		No matches found	No matches found	No matches found	5	20	20	No matches found	No matches found	No MS2	[M+H]+1	518525	503027	96.7136	176.778	1.031	0.04	0.153812	0.269022	4.5	5.6	4.6		4.5	3.9		5.8
	TRUE	4-(tert-butyl)phenyl 3,5-dimethylisoxazole-4-carboxylate	C16 H19 N O3	No results	Full match	No results	No results	Partial match	No results	-2.14	273.136	585.235	0.823	3.81548e+08	56	1	0	43.1	7.2		20.8	0.13591		No matches found	No matches found	No matches found	6	13	12	No matches found	No matches found	DDA for preferred ion	[2M+K]+1	413169	8.54608e+07	82.1381	100.574	0.005	-7.69	4.71504e-06	0.000303952								5.8
	FALSE	[Similar to: (4S,6S)-1-Allyl-6-isobutyl-N-[3-(2-oxo-1-pyrrolidinyl)propyl]-3,4,5,6-tetrahydro-1H-azepino[5,4,3-cd]indole-4-carboxamide; ΔMass: -252.1683 Da]		No results	Invalid mass	No results	No results	No results	No results		184.116	185.123	0.824	2.04922e+08	0	20	0			89.8		0.115532		No matches found	No matches found	No matches found	6	10	10	No matches found	No matches found	DDA for preferred ion	[M+H]+1	3.61323e+07	4.43743e+07	79.97	104.094	0.814	-0.3	0.580097	0.692092	6.6		6.6	6.2	7	6.6	6.6	6.6
	FALSE	Isopropyl myristate	C17 H34 O2	No results	Invalid mass	No results	No results	No results	No results	62991.8	287.28	288.287	0.825	2.05786e+07	0	3	0	49.6	22.4		35.4	0.279791		No matches found	No matches found	No matches found	6	14	14	No matches found	No matches found	DDA for preferred ion	[M+H]+1	8.6685e+06	7.15242e+06	50.3806	36.8495	1.212	0.28	0.796394	0.860259	4.7	6.4	2.8	5.1	4.7	5.1	2	4.7
	FALSE		C20 H14 N8 O3	Full match	No results	No results	No results	No match	No results	-2.42	414.118	415.125	0.825	7.04265e+08	6	0	0					0.117885		No matches found	No matches found	No matches found	6	12	12	No matches found	No matches found	DDA for preferred ion	[M+H]+1	583051	629594	306.462	63.0161	0.926	-0.11	0.319511	0.455543	7				6.6
	FALSE		C20 H11 N7 O3	Full match	No results	No results	No results	No match	No results	-2.08	397.092	415.125	0.833	7.04265e+08	4	0	0					0.0915098		No matches found	No matches found	No matches found	6	12	12	No matches found	No matches found	DDA for preferred ion	[M+NH4]+1	245551	269264	307.948	64.5099	0.912	-0.13	0.274299	0.408507	7				6.6
	FALSE		C9 H22 N4 O3	Full match	No results	No results	No results	No results	No results	2.57	234.17	235.177	0.842	9.28457e+07	0	0	0					0.169792		No matches found	No matches found	No matches found	3	19	18	No matches found	No matches found	No MS2	[M+H]+1	704557	1.04929e+06	293.768	77.6631	0.671	-0.57	0.954309	0.967712	2.2					6.2
	FALSE	[Similar to: DL-2-(acetylamino)-3-phenylpropanoic acid; ΔMass: 22.1478 Da]		No results	Invalid mass	No results	No results	No results	No results		229.237	230.245	0.898	1.67902e+08	0	5	0			93.2		0.23735		No matches found	No matches found	No matches found	5	21	5	No matches found	No matches found	DDA for preferred ion	[M+H]+1	7.15524e+07	6.90439e+07	51.357	45.7023	1.036	0.05	0.395108	0.530829	6.6	5.5		7	5.8			5.8
	FALSE	Palmitic Acid	C16 H32 O2	No results	Invalid mass	No results	No results	No results	No results	66443.4	273.266	274.273	0.906	5.51554e+09	0	1	0	66.1	24		24.1	0.265716		No matches found	No matches found	No matches found	6	20	11	No matches found	No matches found	DDA for preferred ion	[M+H]+1	2.41698e+09	2.49028e+09	61.3605	39.0935	0.971	-0.04	0.188933	0.30834	6.6	6.6		7	7	6.6		6.6
	FALSE	N,N-Diisopropylethylamine (DIPEA)	C8 H19 N	Full match	Full match	No results	No results	Not the top hit	Full match	-0.24	129.152	130.159	0.921	3.18163e+08	11	12	0	68.2	8.4	98.4	8.5	0.151719		No matches found	No matches found	No matches found	6	17	16	No matches found	Multiple matches found	DDA for preferred ion	[M+H]+1	2.15065e+07	3.06838e+07	127.809	139.779	0.701	-0.51	0.76998	0.843562							1.3	6.6
	FALSE	S-Acetylthioethanolamine	C4 H9 N O S	Full match	Invalid mass	No results	No results	Partial match	Full match	-1.08	119.04	120.048	0.932	4.79183e+09	7	10	0			99.8		0.0403563		No matches found	No matches found	No matches found	6	15	15	Single match found	No matches found	DDA for preferred ion	[M+H]+1	6.73719e+06	1.03658e+07	319.549	131.57	0.65	-0.62	0.0360855	0.109184		4.3					2.6
	FALSE	[Similar to: NP-011228; ΔMass: -312.2333 Da]	C15 H30 Cl N5 O P2	Full match	Invalid mass	No results	No results	No match	No results	-2.87	393.16	394.168	1.035	1.06722e+09	3	4	0			63.7		0.160283		No matches found	No matches found	No matches found	6	21	20	No matches found	No matches found	DDA for preferred ion	[M+H]+1	1.15887e+08	1.24029e+08	71.774	126.295	0.934	-0.1	0.0515034	0.131305	4.3	3.9	1.7	3.6	4.3	2.4		3.9
	FALSE			No results	No results	No results	No results	No results	No results		173.174	174.181	1.044	4.46647e+07	0	0	0					0.173721		No matches found	No matches found	No matches found	6	12	12	No matches found	No matches found	DDA for preferred ion	[M+H]+1	1.13992e+07	1.52874e+07	81.6578	49.0479	0.746	-0.42	0.171677	0.289605	2	2.6	0.9		2.8	0.9	3.3	3.2
	FALSE			No results	No results	No results	No results	No results	No results		243.219	244.226	1.069	2.15188e+07	0	0	0					0.218651		No matches found	No matches found	No matches found	6	22	22	No matches found	No matches found	DDA for preferred ion	[M+H]+1	2.89203e+06	6.59419e+06	78.3613	63.2342	0.439	-1.19	0.212214	0.336596	1.4	3.6					6
	FALSE			No results	No results	No results	No results	No results	No results		217.199	218.207	1.111	1.06871e+10	0	0	0					0.199458		No matches found	No matches found	No matches found	4	4	1	No matches found	No matches found	DDA for preferred ion	[M+H]+1	2.45062e+09	4.02567e+09	76.7563	57.5962	0.609	-0.72	0.0963689	0.195445		2.6				4.7
	FALSE		C14 H31 N O3	Full match	No results	No results	No results	No results	No results	-0.9	261.23	262.237	1.164	7.1545e+07	0	0	0					0.23016		No matches found	No matches found	No matches found	4	15	11	No matches found	No matches found	DDA for preferred ion	[M+H]+1	3.10081e+06	1.20398e+07	110.432	74.1633	0.258	-1.96	0.338183	0.472097				0.7				3
	FALSE		C17 H38 N6 O3	Full match	No results	No results	No results	No results	No results	-0.57	374.3	375.308	1.195	5.31231e+06	0	0	0					0.300326		No matches found	No matches found	No matches found	5	26	15	No matches found	No matches found	No MS2	[M+H]+1	1.35587e+06	1.37376e+06	56.2696	59.3406	0.987	-0.02	0.111005	0.216142
	FALSE	[Similar to: (2S)-2-[(2R)-7-(2-Methoxyethoxy)-5,8-dimethyl-1,2,3,4-tetrahydro-2-naphthalenyl]-1-(1-piperidinyl)-1-propanone; ΔMass: -57.1426 Da]	C11 H24 O8 S	Full match	Invalid mass	No results	No results	No match	No results	-0.33	316.119	317.126	1.197	2.5226e+08	1	25	0			94.1		0.119084		No matches found	No matches found	No matches found	6	21	18	No matches found	No matches found	DDA for preferred ion	[M+H]+1	2.11379e+06	1.98823e+06	298.964	68.217	1.063	0.09	0.721942	0.80779								3.6
	FALSE		C34 H83 N10 O7 P3 S2	Full match	No results	No results	No results	No match	No results	0.12	900.51	901.517	1.206	1.31408e+07	1	0	0					0.510151		No matches found	No matches found	No matches found	3	28	20	No matches found	No matches found	No MS2	[M+H]+1	587576	925174	245.718	141.449	0.635	-0.65	0.148727	0.263964		4.7
	FALSE	[Similar to: NP-019983; ΔMass: 257.1899 Da]	C27 H44 N7 O5 P S	Full match	Invalid mass	No results	No results	No match	No results	-2.66	609.285	610.292	1.213	3.09562e+08	3	6	0			71.7		0.284606		No matches found	No matches found	No matches found	6	21	14	No matches found	No matches found	DDA for preferred ion	[M+H]+1	1.65166e+06	1.97774e+06	137.059	244.518	0.835	-0.26	0.0658805	0.15265
	FALSE	6-Methylquinoline	C10 H9 N	No results	Full match	No results	No results	No results	No results	-4.9	143.073	144.08	1.269	7.52148e+08	0	14	0	65.1	38.7	87.1	56.5	0.0727983		No matches found	No matches found	No matches found	6	17	16	No matches found	No matches found	DDA for preferred ion	[M+H]+1	2.70289e+08	2.64855e+08	59.4082	55.5134	1.021	0.03	0.0693101	0.156186	3.2	3.9	2	1.2	3.2	2.8		3.9
	FALSE	[Similar to: 4-(2-Aminoethyl)benzenesulfonylfluoride; ΔMass: -0.0059 Da]		No results	Invalid mass	No results	No results	No results	No results		203.036	204.043	1.318	1.4316e+11	0	14	0			69.2		0.0357597		No matches found	No matches found	No matches found	6	12	11	No matches found	No matches found	DDA for preferred ion	[M+H]+1	3.92935e+10	3.88238e+10	59.1074	73.9777	1.012	0.02	0.0674521	0.15392	5.1	5.5	5.1		5.1	5.5		4.7
	FALSE		C6 H4	Full match	No results	No results	No results	No results	No results	-1.59	76.0312	118.065	1.368	3.45757e+08	0	0	0					0.0311793		No matches found	No matches found	No matches found	6	21	21	No matches found	No matches found	No MS2	[M+ACN+H]+1	1.01594e+08	1.03427e+08	61.7746	67.2429	0.982	-0.03	0.0694477	0.156186	2.4	3.2	1.3		2.4	2.4		2
	FALSE	MFCD18432372	C8 H9 N3 O3 S	No results	Invalid mass	No results	No results	Full match	No results	-0.14	227.036	228.044	1.371	1.6739e+09	4	13	0			77.2		0.0364295		No matches found	No matches found	No matches found	6	19	16	No matches found	No matches found	DDA for preferred ion	[M+H]+1	4.45326e+08	4.65199e+08	64.2643	65.6473	0.957	-0.06	0.0775485	0.167434	3.6	4.3	3.2		3.6	3.9		4.3
	FALSE			No results	No results	No results	No results	No results	No results		230.052	231.06	1.384	1.68508e+08	0	0	0					0.0522877		No matches found	No matches found	No matches found	5	20	11	No matches found	No matches found	No MS2	[M+H]+1	6.40203e+06	6.50225e+06	231.953	64.5542	0.985	-0.02	0.964605	0.97596				3.6
	FALSE		C10 H27 N7	Full match	No results	No results	No results	No results	No results	3.24	245.234	246.241	1.386	5.64842e+08	0	0	0					0.233589		No matches found	No matches found	No matches found	4	17	17	No matches found	No matches found	DDA for preferred ion	[M+H]+1	1.5736e+07	1.6656e+07	242.868	71.7419	0.945	-0.08	0.762393	0.837565	4.3	3.9	2.8	3.9	2.8	3.2		2.8
	FALSE	[Similar to: 4-(tert-butyl)-3-(4-chlorophenethyl)-2,3-dihydro-1,3-thiazole-2-thione; ΔMass: -209.0105 Da]		No results	Invalid mass	No results	No results	No results	No results		102.046	103.054	1.392	4.19908e+08	0	39	0			89.7		0.0464196		No matches found	No matches found	No matches found	6	19	19	No matches found	No matches found	DDA for preferred ion	[M+H]+1	1.34274e+08	1.34231e+08	58.5531	64.6058	1	0	0.0857896	0.179641	2.4	3.2	2		2.4	2.8		3.2
	FALSE		C10 H15 N10 O P S2	Full match	No results	No results	No results	No match	No results	2.01	386.062	387.069	1.413	1.38956e+10	2	0	0					0.0617078		No matches found	No matches found	No matches found	6	25	11	No matches found	No matches found	DDA for preferred ion	[M+H]+1	7.21149e+08	9.70929e+08	100.752	161.871	0.743	-0.43	0.0255655	0.089552		0.5	4.7			5.5		2
	FALSE	[Similar to: 2-Acetamido-N-β-aspartyl-2-deoxyhexopyranosylamine; ΔMass: -150.0699 Da]		No results	Invalid mass	No results	No results	No results	No results		185.063	186.07	1.421	1.08848e+09	0	28	0			90.8		0.0629702		No matches found	No matches found	No matches found	6	17	15	No matches found	No matches found	DDA for preferred ion	[M+H]+1	6.79075e+06	6.34479e+06	319.595	70.6678	1.07	0.1	0.985016	0.989952
	FALSE	(3Z)-3-Amino-3-iminopropanamide	C3 H7 N3 O	Full match	Invalid mass	No results	No results	Full match	No results	-0.6	101.059	102.066	1.435	7.67868e+08	2	9	0			93.8		0.058851		No matches found	No matches found	No matches found	6	19	19	No matches found	No matches found	DDA for preferred ion	[M+H]+1	2.79429e+08	2.03466e+08	64.7306	81.5897	1.373	0.46	0.55342	0.670869	5.1	4.3	3.6	5.1	5.8	5.1	6.6	5.1
	FALSE	[Similar to: 4-(2-Aminoethyl)benzenesulfonylfluoride; ΔMass: -99.9865 Da]		No results	Invalid mass	No results	No results	No results	No results		103.055	104.062	1.458	1.06029e+09	0	20	0			95.6		0.0551152		No matches found	No matches found	No matches found	6	16	15	No matches found	No matches found	DDA for preferred ion	[M+H]+1	3.22088e+08	2.99045e+08	64.9024	69.4361	1.077	0.11	0.0511123	0.131296	3.9		2		2.4	5.1		3.2
	FALSE		C16 H23 O4 P S	Full match	No results	No results	No results	No match	No results	2.44	342.106	343.114	1.466	1.53198e+09	5	0	0					0.1063		No matches found	No matches found	No matches found	6	16	5	No matches found	No matches found	DDA for preferred ion	[M+H]+1	2.8615e+06	4.32439e+06	331.817	214.523	0.662	-0.6	0.0285738	0.094461
	TRUE		C19 H19 N4 P S2	Full match	No results	No results	No results	No match	No results	0.21	398.079	399.086	1.525	3.77976e+08	4	0	0					0.0789593		No matches found	No matches found	No matches found	6	28	7	No matches found	No matches found	DDA for preferred ion	[M+H]+1	2.56284e+07	8.45969e+07	139.439	100.35	0.303	-1.72	0.0181607	0.0698936		3			1.3	4.3
	FALSE	[Similar to: RNH; ΔMass: -28.9466 Da]	C13 H37 N10 P S	Full match	Invalid mass	No results	No results	No match	No results	2	396.267	397.274	1.58	8.4531e+07	4	26	0			88.9		0.266893		No matches found	No matches found	No matches found	4	11	9	No matches found	No matches found	DDA for preferred ion	[M+H]+1	439266	903062	251.07	196.761	0.486	-1.04	0.109282	0.213941
	FALSE		C14 H18 N O5 P S	Full match	No results	No results	No results	No match	No results	2.15	343.065	344.072	1.652	5.89256e+06	10	0	0					0.0650685		No matches found	No matches found	No matches found	6	30	23	No matches found	No matches found	No MS2	[M+H]+1	239691	580116	215.084	99.9085	0.413	-1.28	0.0548681	0.137198				0.6	0.5	3.1	3.7
	FALSE	[Similar to: (R)-Prunasin; ΔMass: 104.2112 Da]	C23 H45 N O2 S	Full match	Invalid mass	No results	No results	No results	No results	-0.7	399.317	400.324	1.654	3.05677e+07	0	36	0			71.9		0.316819		No matches found	No matches found	No matches found	5	17	12	No matches found	No matches found	DDA for preferred ion	[M+H]+1	857428	2.09018e+06	123.816	146.153	0.41	-1.29	0.1152	0.221916
	TRUE		C34 H39 N2 O P3	Full match	No results	No results	No match	No match	No match	0.41	584.228	585.235	1.657	7.79069e+07	1	0	0					0.227764		No matches found	No matches found	No matches found	6	28	20	Single match found	No matches found	DDA for preferred ion	[M+H]+1	73902.8	1.88853e+07	114.835	101.668	0.004	-8	6.82766e-05	0.0019763
	FALSE	[Similar to: (2E,4E,14E)-13-Hydroperoxy-N-(2-methylpropyl)icosa-2,4,14-trienamide; ΔMass: -0.1639 Da]	C15 H30 Cl N5 O P2	Full match	Invalid mass	No results	No results	No match	No results	-2.51	393.16	394.168	1.706	4.24813e+08	3	4	0			76.2		0.160424		No matches found	No matches found	No matches found	6	28	20	No matches found	No matches found	DDA for preferred ion	[M+H]+1	2.67194e+07	2.94898e+07	85.6305	150.86	0.906	-0.14	0.159476	0.27579	5.8	4.7	3.9	2.6	5.1	4.3	3.9	5.5
	FALSE	Dinitro-ortho-cresol	C7 H6 N2 O5	Full match	Invalid mass	No results	No results	Full match	No results	1.27	198.028	199.035	1.713	9.53629e+08	7	23	0			79.5		0.0279225		No matches found	No matches found	No matches found	4	17	16	No matches found	No matches found	DDA for preferred ion	[M+H]+1	8.02688e+06	6.50495e+07	199.477	134.576	0.123	-3.02	0.234115	0.36399		1.4
	FALSE	Disperse Red 15	C14 H9 N O3	No results	Invalid mass	No results	No results	Full match	No results	2.45	239.059	257.093	1.714	6.9358e+09	32	2	0			72.1		0.0588293		No matches found	No matches found	No matches found	4	14	14	No matches found	No matches found	DDA for preferred ion	[M+NH4]+1	2.0332e+08	5.79059e+08	163.481	104.504	0.351	-1.51	0.118102	0.225581				1.2			3.9
	TRUE	[Similar to: (1S,4aS,7aS)-7-({[(2E)-3-phenylprop-2-enoyl]oxy}methyl)-1-{[(2S,3R,4S,5S,6R)-3,4,5-trihydroxy-6-(hydroxymethyl)oxan-2-yl]oxy}-1H,4aH,5H,7aH-cyclopenta[c]pyran-4-carboxylic acid; ΔMass: -289.1061 Da]	C6 H10 N5 O2 P	Full match	Invalid mass	No results	No results	No results	No results	-0.73	215.057	216.064	1.725	1.13472e+10	0	9	0			75		0.0570547		No matches found	No matches found	No matches found	3	22	18	No matches found	No matches found	DDA for preferred ion	[M+H]+1	2.11093e+08	1.06772e+09	169.73	139.178	0.198	-2.34	0.0313652	0.100988
	FALSE			No results	No results	No results	No results	No results	No results		231.18	232.187	1.936	8.64642e+07	0	0	0					0.180169		No matches found	No matches found	No matches found	5	29	18	No matches found	No matches found	No MS2	[M+H]+1	4.21289e+06	7.93272e+06	77.0173	68.9583	0.531	-0.91	0.0520104	0.132224
	FALSE	[Similar to: N-(4-{[(4,6-dimethyl-2-pyrimidinyl)amino]sulfonyl}phenyl)-2-furamide; ΔMass: 201.2265 Da]		No results	Invalid mass	No results	No results	No results	No results		573.316	574.323	2.112	1.4129e+07	0	1	0			61.6		0.315717		No matches found	No matches found	No matches found	5	21	8	No matches found	No matches found	DDA for preferred ion	[M+H]+1	1.01748e+07	1.02554e+07	41.2784	20.2759	0.992	-0.01	0.146583	0.260672			3.6	2.6		4.1	0.9	3.7
	FALSE	[Similar to: 4-(2-Aminoethyl)benzenesulfonylfluoride; ΔMass: -99.9865 Da]		No results	Invalid mass	No results	No results	No results	No results		103.055	245.073	2.124	1.73447e+10	0	22	0			95.6		0.0551245		No matches found	No matches found	No matches found	6	28	21	No matches found	No matches found	DDA for preferred ion	[2M+K]+1	3.71373e+09	3.07458e+09	46.8865	88.4618	1.208	0.27	0.397764	0.532614	6.6	6.6	6.6	6.6	6.6	6.6	6.2	6.6
	FALSE	[Similar to: 4-(tert-butyl)-3-(4-chlorophenethyl)-2,3-dihydro-1,3-thiazole-2-thione; ΔMass: -209.0105 Da]		No results	Invalid mass	No results	No results	No results	No results		102.046	144.08	2.128	1.74942e+08	0	41	0			91.6		0.0464359		No matches found	No matches found	No matches found	6	27	20	No matches found	No matches found	DDA for preferred ion	[M+ACN+H]+1	3.74943e+07	3.34485e+07	54.2865	87.8946	1.121	0.16	0.584044	0.695188	5.5	5.8	6.2	4.7	4.7	5.5	4.7	6.6
	FALSE	[Similar to: N-(4-{[(4,6-dimethyl-2-pyrimidinyl)amino]sulfonyl}phenyl)-2-furamide; ΔMass: 201.2265 Da]	C24 H48 N9 O P S2	Full match	Invalid mass	No results	No results	No results	No results	-0.58	573.316	574.323	2.132	1.43083e+07	0	1	0			60.2		0.315754		No matches found	No matches found	No matches found	6	20	12	No matches found	No matches found	DDA for preferred ion	[M+H]+1	9.17886e+06	9.57013e+06	46.4407	30.784	0.959	-0.06	0.236287	0.366722	3.2	2.4	3.6		3.2	3.2	1.3	4.8
	FALSE	[Similar to: 4-(2-Aminoethyl)benzenesulfonylfluoride; ΔMass: -0.0059 Da]		No results	Invalid mass	No results	No results	No results	No results		203.036	204.043	2.135	3.39327e+10	0	14	0			69.2		0.0357412		No matches found	No matches found	No matches found	6	28	23	No matches found	No matches found	DDA for preferred ion	[M+H]+1	5.65859e+09	4.83314e+09	53.4968	103.345	1.171	0.23	0.228775	0.357523	6.6	6.6	6.6	6.6	6.6	6.6	6.6
	FALSE	MFCD18432372	C8 H9 N3 O3 S	No results	Invalid mass	No results	No results	Full match	No results	-0.22	227.036	228.044	2.146	4.21778e+08	4	19	0			77.4		0.036412		No matches found	No matches found	No matches found	3	28	7	No matches found	No matches found	DDA for preferred ion	[M+H]+1	3.58803e+07	3.39535e+07	59.2391	94.5339	1.057	0.08	0.325585	0.461288	6.2	5.8		5.6	6.6	6.2	5.8
	FALSE	2-Naphthylamine	C10 H9 N	No results	Full match	No results	No results	No results	No results	-4.94	143.073	144.08	2.174	1.78017e+08	0	14	0	59.9	37.7	86.4	54.8	0.0727922		No matches found	No matches found	No matches found	6	27	20	No matches found	No matches found	DDA for preferred ion	[M+H]+1	3.74262e+07	3.33486e+07	53.7977	89.4652	1.122	0.17	0.611155	0.715857	5.1	6.2	6.2	5.1	4.7	5.5	4.7	5.8
	FALSE	2-(4-Nitrophenyl)benzoxazole	C13 H8 N2 O3	Full match	Invalid mass	No results	No results	Full match	No results	-1.54	240.053	241.06	2.193	6.23182e+07	29	3	0			84.2		0.0531228		No matches found	No matches found	No matches found	6	25	24	No matches found	No matches found	DDA for preferred ion	[M+H]+1	450914	449332	208.32	215.876	1.004	0.01	0.311322	0.448472		3.2		1.6			1.4
	FALSE	[Similar to: 13-hydroxy-6-(1-hydroxyethyl)-12,14-dimethyl-3-methylidene-15-nonyl-9-(propan-2-yl)-1-oxa-4,7,10-triazacyclopentadecane-2,5,8,11-tetrone; ΔMass: 162.0768 Da]	C31 H60 N9 O7 P	Full match	Invalid mass	No results	No results	No results	No results	-2.17	701.434	702.441	2.315	2.98065e+07	0	1	0			60.3		0.433808		No matches found	No matches found	No matches found	5	17	8	No matches found	No matches found	DDA for preferred ion	[M+H]+1	95760.2	138274	199.203	225.452	0.693	-0.53	0.0742887	0.163128		1.4
	FALSE			No results	No results	No results	No results	No results	No results		103.055	104.062	2.337	3.05266e+07	0	0	0					0.0545347		No matches found	No matches found	No matches found	3	19	18	No matches found	No matches found	No MS2	[M+H]+1	3.58992e+06	3.37445e+06	70.4646	131.112	1.064	0.09	0.135134	0.245838	3.7					5.1	3
	FALSE	[Similar to: Gonyautoxin-6; ΔMass: 27.1576 Da]	C15 H36 N8 O2 P2	Full match	Invalid mass	No results	No results	No match	No results	-0.35	422.243	423.251	2.344	4.59771e+08	1	24	0			86.2		0.243499		No matches found	No matches found	No matches found	4	16	8	No matches found	No matches found	DDA for preferred ion	[M+H]+1	297371	398572	382.061	249.462	0.746	-0.42	0.0604702	0.143617		2
	FALSE	[Similar to: 3-chloro-4-(dimethylamino)-6-[2,5-di(2,2,2-trifluoroethoxy)phenyl]-2H-pyran-2-one; ΔMass: -343.0051 Da]		No results	Invalid mass	No results	No results	No results	No results		102.046	144.08	2.344	3.36342e+07	0	24	0			90		0.0464785		No matches found	No matches found	No matches found	6	25	20	No matches found	No matches found	DDA for preferred ion	[M+ACN+H]+1	5.31544e+06	5.46006e+06	68.6508	110.625	0.974	-0.04	0.0773431	0.167391	3.9	2.8		1.2	2.8	5.1		1.2
	TRUE		C39 H24 Br N2 O4 P	Full match	No results	No results	No results	No results	No results	0.26	694.066	695.073	2.351	2.19498e+07	0	0	0					0.065888		No matches found	No matches found	No matches found	6	14	12	No matches found	No matches found	DDA for preferred ion	[M+H]+1	322811	2.0153e+06	192.048	140.994	0.16	-2.64	0.000165072	0.0036949					0.7	2.7	3.9
	FALSE	Adenosine	C10 H13 N5 O4	Full match	Full match	No results	Full match	Not the top hit	Full match	-1.84	267.096	268.104	2.357	9.4342e+07	45	12	0	92.2	9.6	95.9	35.5	0.0962625		No matches found	No matches found	No matches found	6	21	20	Multiple matches found	No matches found	DDA for preferred ion	[M+H]+1	4.54887e+06	4.1184e+06	128.734	84.4856	1.105	0.14	0.852218	0.901798		1.3	2.2	3	0.5	1.4	5.5	0.7
	TRUE		C40 H22 N5 O5 P	Full match	No results	No results	No results	No match	No results	0.08	683.136	684.143	2.391	7.74744e+06	2	0	0					0.135908		No matches found	No matches found	No matches found	6	24	16	No matches found	No matches found	No MS2	[M+H]+1	322495	1.01734e+06	204.958	110.988	0.317	-1.66	0.0056472	0.031204							2.8
	TRUE		C32 H22 N7 O5 P	Full match	No results	No results	No results	No match	No results	1.43	615.143	616.15	2.395	4.11686e+08	1	0	0					0.142883		No matches found	No matches found	No matches found	6	19	18	No matches found	No matches found	DDA for preferred ion	[M+H]+1	595061	9.02557e+07	305.035	103.45	0.007	-7.24	2.47891e-08	1.11861e-05					1.8	2.2	3.9
	FALSE			No results	No results	No results	No results	No results	No results		136.036	159.025	2.425	8.96909e+07	0	0	0					0.0361563		No matches found	No matches found	No matches found	6	15	8	No matches found	No matches found	No MS2	[M+Na]+1	177674	254672	304.627	86.6014	0.698	-0.52	0.435148	0.568338							5.6	5.8
	FALSE		C10 H20 N O2 P S	Full match	No results	No results	No results	No results	No results	0.02	249.095	250.103	2.443	4.81139e+07	0	0	0					0.0952397		No matches found	No matches found	No matches found	4	29	21	No matches found	No matches found	DDA for preferred ion	[M+H]+1	139041	814427	395.743	130.308	0.171	-2.55	0.101613	0.20289								3.2
	TRUE	[Similar to: Cytidine 5'-diphosphocholine; ΔMass: 293.4376 Da]		No results	Invalid mass	No results	No results	No results	No results		781.545	782.552	2.446	6.70086e+08	0	2	0			95.6		0.54493		No matches found	No matches found	No matches found	6	22	19	No matches found	No matches found	DDA for preferred ion	[M+H]+1	425774	6.1617e+06	58.1424	221.43	0.069	-3.86	0.00257684	0.0188573
	FALSE	4,5-Dihydro-6-methyl-3(2H)-pyridazinone	C5 H8 N2 O	Full match	No results	No results	No results	Full match	No results	-1.17	112.064	113.071	2.456	2.40968e+07	17	0	0					0.0635318		No matches found	No matches found	No matches found	6	15	11	No matches found	No matches found	No MS2	[M+H]+1	270986	190857	286.211	53.9613	1.42	0.51	0.117341	0.224538	0.5		1.6		0.8	0.2	1.4
	TRUE	[Similar to: Cytidine 5'-diphosphocholine; ΔMass: 297.4677 Da]	C40 H82 N7 O2 P3	Full match	Invalid mass	No results	No results	No results	No results	0.91	785.575	786.582	2.468	3.82177e+08	0	2	0			94.6		0.575		No matches found	No matches found	No matches found	6	22	20	No matches found	No matches found	DDA for preferred ion	[M+H]+1	273490	1.28518e+07	59.8874	170.426	0.021	-5.55	0.00109878	0.0108377
	TRUE	N-Methylpivalamide	C6 H13 N O	Full match	No results	No results	No results	Not the top hit	Full match	-0.25	115.1	116.107	2.472	1.46561e+07	58	0	0					0.0996857		No matches found	No matches found	No matches found	6	22	19	No matches found	Single match found	No MS2	[M+H]+1	717312	5.13679e+06	89.6986	84.2088	0.14	-2.84	0.034641	0.106527	1.1		0.8	0.7	0.5	0.5	3.5	1.8
	TRUE	2-Methylserine	C4 H9 N O3	Full match	Invalid mass	No results	Partial match	Not the top hit	Full match	-0.06	119.058	120.066	2.503	4.11132e+07	34	11	0			90.9		0.0582354		No matches found	No matches found	No matches found	6	14	14	Multiple matches found	No matches found	DDA for preferred ion	[M+H]+1	645561	1.33222e+07	184.479	102.047	0.048	-4.37	0.0300485	0.0979167	1.6		0.2	2.6			0.8	0.7
	FALSE	N-Methyl-2-pyrrolidone	C5 H9 N O	Full match	Full match	No results	Partial match	Full match	Partial match	-0.12	99.0684	100.076	2.521	3.40407e+07	28	14	0	75.7	8.8	86.6	40.7	0.0684015		No matches found	No matches found	No matches found	6	18	17	No matches found	Multiple matches found	DDA for preferred ion	[M+H]+1	3.64925e+06	3.99524e+06	106.408	107.257	0.913	-0.13	0.750201	0.830235	4.7	3.2	1.4	1.4	2.8	3.3	3.7	1.1
	FALSE	[Similar to: Creatinine; ΔMass: 0.0343 Da]		No results	Invalid mass	No results	No results	No results	No results		113.093	114.1	2.553	960149	0	7	0			99.6		0.093188		No matches found	No matches found	No matches found	5	15	15	No matches found	No matches found	DDA for preferred ion	[M+H]+1	86618.1	232652	135.614	82.1109	0.372	-1.43	0.160446	0.276394	1.2			1.7				4.8
	TRUE	[Similar to: Cytidine 5'-diphosphocholine; ΔMass: 269.4405 Da]		No results	Invalid mass	No results	No results	No results	No results		757.548	758.555	2.56	8.10169e+08	0	2	0			95.2		0.547807		No matches found	No matches found	No matches found	6	15	12	No matches found	No matches found	DDA for preferred ion	[M+H]+1	394787	2.20349e+07	59.4126	166.384	0.018	-5.8	0.00223185	0.0172897					2.7		3.5
	FALSE	[Similar to: Palmitoylcarnitine; ΔMass: -208.1894 Da]	C8 H21 N3 S	Full match	Invalid mass	No results	No results	No results	No results	-1.09	191.145	192.153	2.569	1.76992e+07	0	20	0			80.4		0.145411		No matches found	No matches found	No matches found	6	26	25	No matches found	No matches found	DDA for other ion	[M+H]+1	4.144e+06	5.15497e+06	70.9349	37.4994	0.804	-0.31	0.39307	0.529471	3.6	0.7	3	1.1	3.6	3.9	4.2	2.8
	FALSE	MFCD00018983	C13 H19 Cl O	No results	Invalid mass	No results	No results	Full match	No results	0.32	226.113	227.12	2.598	2.00292e+09	6	7	0			99.6		0.112516		No matches found	No matches found	No matches found	6	23	23	No matches found	No matches found	DDA for preferred ion	[M+H]+1	1.949e+08	5.91969e+08	126.249	81.3569	0.329	-1.6	0.53003	0.651706	4.7	2.8	3.2	4.7	4.3	4.3	6.2	5.1
	FALSE	Creatinine	C4 H7 N3 O	Full match	Full match	No results	No results	Partial match	Full match	-0.7	113.059	114.066	2.599	1.2166e+10	10	1	0	95.3	9.8		9.9	0.0588326		No matches found	No matches found	No matches found	6	22	22	Single match found	No matches found	DDA for preferred ion	[M+H]+1	1.82881e+09	4.23554e+09	98.6683	71.4971	0.432	-1.21	0.412242	0.545525	6.6	4.7	5.8	6.2	6.2	6.2	6.6	6.2
	FALSE	1-[3-(Dimethylamino)-1H-1,2,4-triazol-5-yl]-1,2-triazadien-2-ium	C4 H8 N7	No results	Invalid mass	No results	No results	Full match	No results	-2.01	154.084	155.091	2.604	4.68036e+07	1	7	0			99.4		0.083808		No matches found	No matches found	No matches found	6	26	23	No matches found	No matches found	DDA for preferred ion	[M+H]+1	5.9125e+06	1.53693e+07	106.862	72.8086	0.385	-1.38	0.34655	0.482656	2.4	0.7	0.5	3.2	1.8	2.4	4.5	3.2
	FALSE	2,6-Difluorobenzoic acid	C7 H4 F2 O2	No results	No results	No results	No results	Full match	No results	1.18	158.018	159.025	2.644	8.462e+07	5	0	0					0.0181228		No matches found	No matches found	No matches found	5	13	6	No matches found	No matches found	DDA for preferred ion	[M+H]+1	112669	199661	310.137	73.7747	0.564	-0.83	0.542774	0.662412							5.6	5.8
	FALSE	[Similar to: NP-003319; ΔMass: -162.0375 Da]		No results	Invalid mass	No results	No results	No results	No results		136.036	159.025	2.689	8.462e+07	0	7	0			82.7		0.0361116		No matches found	No matches found	No matches found	6	12	5	No matches found	No matches found	DDA for other ion	[M+Na]+1	134769	185376	309.654	74.7177	0.727	-0.46	0.487023	0.61431							5.6	5.8
	TRUE	(9S,11S)-5-Fluoro-11-isopropenyl-12-oxa-1-azatricyclo[7.2.1.0~2,7~]dodeca-2,4,6-triene	C13 H14 F N O	No results	No results	No results	No results	Full match	No results	-0.09	219.106	220.113	2.697	6.18528e+06	1	0	0					0.105922		No matches found	No matches found	No matches found	6	14	12	No matches found	No matches found	No MS2	[M+H]+1	230669	1.70568e+06	163.556	83.9481	0.135	-2.89	0.0162134	0.0653242	1.2		1.2				1.6	1.4
	TRUE			No results	No results	No results	No results	No results	No results		732.522	733.529	2.717	1.73651e+07	0	0	0					0.521735		No matches found	No matches found	No matches found	3	19	18	No matches found	No matches found	No MS2	[M+H]+1	42685.4	6.24242e+06	262.997	88.5097	0.007	-7.19	0.000511386	0.0064568				3.3			2
	FALSE		C5 H14 N4 O3	Full match	No results	No results	No results	No results	No results	-2.46	178.106	179.113	2.732	6.89244e+06	0	0	0					0.106153		No matches found	No matches found	No matches found	5	24	19	No matches found	No matches found	No MS2	[M+H]+1	2.49827e+06	1.48922e+06	79.0875	82.0697	1.678	0.75	0.255302	0.387569	0.7		1.8		1.7	1.8		1.6
	TRUE		C46 H82 N O3 P3	Full match	No results	No results	No results	No results	No results	-2.6	789.549	790.556	2.74	2.16565e+07	0	0	0					0.548698		No matches found	No matches found	No matches found	6	17	12	No matches found	No matches found	No MS2	[M+H]+1	43160.8	1.58932e+06	56.922	144.727	0.027	-5.2	0.000672242	0.00781361
	TRUE			No results	No results	No results	No results	No results	No results		792.568	793.576	2.742	5.33298e+07	0	0	0					0.568285		No matches found	No matches found	No matches found	6	19	16	No matches found	No matches found	No MS2	[M+H]+1	29851.6	5.303e+06	167.455	148.786	0.006	-7.47	0.000248516	0.00423181								1.6
	FALSE	MFCD18431581	C6 H9 N3 O3 S	Full match	Invalid mass	No results	No results	Full match	No results	-2.41	203.036	204.043	2.742	2.51492e+09	3	16	0			69.4		0.0359723		No matches found	No matches found	No matches found	6	16	13	No matches found	No matches found	DDA for preferred ion	[M+H]+1	3.02027e+08	2.55381e+08	48.1175	133.784	1.183	0.24	0.426484	0.559857				2
	TRUE	[Similar to: Cytidine 5'-diphosphocholine; ΔMass: 305.4722 Da]		No results	Invalid mass	No results	No results	No results	No results		793.579	794.587	2.746	5.3592e+07	0	2	0			95.1		0.579495		No matches found	No matches found	No matches found	6	19	17	No matches found	No matches found	DDA for preferred ion	[M+H]+1	33599.2	5.99585e+06	163.907	133.318	0.006	-7.48	0.000262313	0.00430432								1.2
	TRUE			No results	No results	No results	No results	No results	No results		835.601	836.608	2.753	1.62685e+07	0	0	0					0.601064		No matches found	No matches found	No matches found	6	24	20	No matches found	No matches found	No MS2	[M+H]+1	30075.1	1.77128e+06	43.5446	133.876	0.017	-5.88	0.000552344	0.00678218
	TRUE	[Similar to: Cytidine 5'-diphosphocholine; ΔMass: 295.4530 Da]		No results	Invalid mass	No results	No results	No results	No results		783.56	806.549	2.756	1.74732e+08	0	2	0			94.8		0.560366		No matches found	No matches found	No matches found	6	23	16	No matches found	No matches found	DDA for other ion	[M+Na]+1	27289.9	3.73931e+06	80.1298	177.349	0.007	-7.1	0.000234402	0.00406983								1.7
	TRUE			No results	No results	No results	No results	No results	No results		810.577	793.574	2.757	5.33298e+07	0	0	0					0.577014		No matches found	No matches found	No matches found	6	18	16	No matches found	No matches found	No MS2	[M+H-H2O]+1	37240.9	5.33245e+06	154.867	148.811	0.007	-7.16	0.000255936	0.00427727								1.2
	TRUE		C11 H25 N7 O2	Full match	No results	Invalid mass	No results	No results	No results	0.14	287.207	288.214	2.757	7.41391e+07	0	0	1					0.207013	64.8	No matches found	No matches found	Single match found	3	20	2	No matches found	No matches found	DDA for preferred ion	[M+H]+1	360460	8.92657e+06	283.835	123.292	0.04	-4.63	0.00158754	0.0139103	2	4.6	2.1	0.2		6.5		3.2
	TRUE	[Similar to: Cytidine 5'-diphosphocholine; ΔMass: 321.4652 Da]		No results	Invalid mass	No results	No results	No results	No results		809.572	810.58	2.759	1.74783e+08	0	2	0			95.4		0.572497		No matches found	No matches found	No matches found	6	23	17	No matches found	No matches found	DDA for preferred ion	[M+H]+1	32441	1.87509e+07	65.4107	135.945	0.002	-9.17	0.000183338	0.00377006								1.4
	TRUE			No results	No results	No results	No results	No results	No results		808.56	809.567	2.76	1.74783e+08	0	0	0					0.560013		No matches found	No matches found	No matches found	6	21	16	No matches found	No matches found	No MS2	[M+H]+1	28181.4	1.86747e+07	78.7993	135.943	0.002	-9.37	0.000186913	0.00377006								1.7
	TRUE	[Similar to: Cytidine 5'-diphosphocholine; ΔMass: 323.4801 Da]	C42 H87 N O9 P2	Full match	Invalid mass	No results	No results	No results	No results	2.19	811.587	834.576	2.765	3.67941e+07	0	2	0			94		0.587383		No matches found	No matches found	No matches found	6	27	15	No matches found	No matches found	DDA for other ion	[M+Na]+1	26235.9	2.59731e+06	35.1939	149.169	0.01	-6.63	0.000490691	0.00629228
	TRUE	[Similar to: Cytidine 5'-diphosphocholine; ΔMass: 277.4447 Da]	C40 H80 N O10 P	Full match	Invalid mass	No results	No results	No results	No results	0.11	765.552	766.559	2.769	5.29908e+07	0	2	0			96.4		0.552071		No matches found	No matches found	No matches found	6	24	20	No matches found	No matches found	DDA for preferred ion	[M+H]+1	26168.8	3.74175e+06	61.3175	143.838	0.007	-7.16	0.000301968	0.00465856								2.1
	FALSE			No results	No results	No results	No results	No results	No results		143.058	144.065	2.77	1.31472e+07	0	0	0					0.0575884		No matches found	No matches found	No matches found	6	19	17	No matches found	No matches found	No MS2	[M+H]+1	77128	139296	299.158	103.414	0.554	-0.85	0.534906	0.655023
	TRUE	[Similar to: Cytidine 5'-diphosphocholine; ΔMass: 317.4340 Da]		No results	Invalid mass	No results	No results	No results	No results		805.541	806.549	2.776	1.74732e+08	0	2	0			93.7		0.541317		No matches found	No matches found	No matches found	6	23	16	No matches found	No matches found	DDA for preferred ion	[M+H]+1	27856.1	4.72265e+06	71.2588	167.5	0.006	-7.41	0.000189361	0.00377006
	TRUE	[Similar to: Cytidine 5'-diphosphocholine; ΔMass: 293.4380 Da]		No results	Invalid mass	No results	No results	No results	No results		781.545	782.553	2.785	2.98656e+08	0	2	0			94.8		0.545299		No matches found	No matches found	No matches found	6	24	18	No matches found	No matches found	DDA for preferred ion	[M+H]+1	27836.8	2.17695e+07	81.0625	141.146	0.001	-9.61	0.000408928	0.00558068					0.6		1.7	1.4
	TRUE	[Similar to: Cytidine 5'-diphosphocholine; ΔMass: 253.4314 Da]	C36 H72 N9 O5 P	Full match	Invalid mass	No results	No results	No results	No results	-0.86	741.539	742.546	2.788	1.13019e+07	0	2	0			95.2		0.538767		No matches found	No matches found	No matches found	6	26	18	No matches found	No matches found	DDA for preferred ion	[M+H]+1	27724.9	2.87931e+06	77.9355	105.545	0.01	-6.7	0.000283574	0.00452965								0.2
	TRUE		C21 H46 N2 O5 P2	Full match	No results	No results	No results	No match	No results	-0.71	468.288	469.295	2.788	7.73654e+07	6	0	0					0.287864		No matches found	No matches found	No matches found	5	16	12	No matches found	No matches found	DDA for preferred ion	[M+H]+1	79562.8	206144	257.904	233.053	0.386	-1.37	0.0281283	0.0940671	0.2	1.1	0.2		2.1	0.8
	TRUE	[Similar to: Cytidine 5'-diphosphocholine; ΔMass: 297.4676 Da]		No results	Invalid mass	No results	No results	No results	No results		785.575	786.582	2.796	2.26942e+08	0	2	0			95		0.574947		No matches found	No matches found	No matches found	6	28	23	No matches found	No matches found	DDA for preferred ion	[M+H]+1	130359	5.19441e+07	105.892	113.351	0.003	-8.64	0.000943816	0.00967947	1.4	2		1	2.7		1.4	2.6
	FALSE			No results	No results	No results	No results	No results	No results		183.084	184.091	2.807	7.59116e+06	0	0	0					0.0839746		No matches found	No matches found	No matches found	6	29	22	No matches found	No matches found	No MS2	[M+H]+1	75002.9	138302	282.304	94.7464	0.542	-0.88	0.383238	0.5205	0.8
	TRUE		C42 H73 N7 O6	Full match	No results	No results	No results	No results	No results	-1.06	771.561	772.569	2.808	8.02984e+06	0	0	0					0.561414		No matches found	No matches found	No matches found	6	19	17	No matches found	No matches found	No MS2	[M+H]+1	21799.8	1.29342e+06	20.1139	124.517	0.017	-5.89	0.000219513	0.00406983
	TRUE	[Similar to: Cytidine 5'-diphosphocholine; ΔMass: 269.4412 Da]		No results	Invalid mass	No results	No results	No results	No results		757.549	758.556	2.815	4.51184e+08	0	2	0			95.3		0.548563		No matches found	No matches found	No matches found	6	25	19	No matches found	No matches found	DDA for preferred ion	[M+H]+1	200825	7.68356e+07	80.6266	121.466	0.003	-8.58	0.00019007	0.00377006	2.3	2.7	1.7	2.1	2.3		3.9	3.1
	TRUE	[Similar to: Cytidine 5'-diphosphocholine; ΔMass: 267.4260 Da]	C38 H78 N O11 P	Full match	Invalid mass	No results	No results	No results	No results	2.72	755.533	756.541	2.82	8.10647e+06	0	2	0			95.1		0.533304		No matches found	No matches found	No matches found	6	21	11	No matches found	No matches found	DDA for preferred ion	[M+H]+1	24188.7	949770	37.8042	132.515	0.025	-5.3	0.00023188	0.00406983								5.3
	TRUE		C21 H37 N8 O4 P S2	Full match	No results	No results	No results	No match	No results	-1.81	560.211	561.218	2.826	1.07819e+07	2	0	0					0.210667		No matches found	No matches found	No matches found	6	29	9	No matches found	No matches found	No MS2	[M+H]+1	29328.1	143584	151.419	230.338	0.204	-2.29	0.0187464	0.0710866	3.6		0.5		0.5
	FALSE	7-Methylguanine	C6 H7 N5 O	No results	Invalid mass	No results	No results	No results	No results	-19.56	165.062	166.069	2.827	4.78062e+07	0	1	0	55.5	54.6		61.1	0.0618313		No matches found	No matches found	No matches found	6	25	22	No matches found	No matches found	DDA for preferred ion	[M+H]+1	5.20306e+06	1.05101e+07	105.483	77.1219	0.495	-1.01	0.670488	0.765968	4.3	2	2.6	3.9	3.3	3	5.4	4.3
	FALSE	Bis(1-hydroxy-2,2,6,6-tetramethyl-4-piperidinyl) succinate	C22 H40 N2 O6	Full match	Invalid mass	No results	No results	Full match	No results	-1.11	428.288	429.295	2.833	5.05248e+08	1	1	0			66.6		0.288161		No matches found	No matches found	No matches found	6	14	6	No matches found	No matches found	DDA for preferred ion	[M+H]+1	122796	168053	397.742	225.785	0.731	-0.45	0.0421056	0.116924		1.3					2.5
	TRUE		C21 H49 N4 O P3	Full match	No results	No results	No results	No match	No results	-0.72	466.312	467.319	2.834	9.5362e+06	2	0	0					0.311584		No matches found	No matches found	No matches found	6	28	16	No matches found	No matches found	No MS2	[M+H]+1	30876.6	207145	168.065	209.656	0.149	-2.75	0.000708823	0.0080467			3.6		3.1		5.2	4.8
	TRUE		C29 H40 N O P	Full match	No results	No results	No results	No match	No match	-1.64	449.284	467.318	2.837	9.5362e+06	1	0	0					0.284016		No matches found	No matches found	No matches found	6	27	16	Single match found	No matches found	No MS2	[M+NH4]+1	31144.9	207134	167.074	209.7	0.15	-2.73	0.000782554	0.00861286			3.6		3.1		5.2	4.8
	FALSE	ethyl 4-[4,6-bis(trifluoromethyl)pyridin-2-yl]tetrahydropyrazine-1(2H)-carboxylate	C14 H15 F6 N3 O2	No match	Invalid mass	No results	No results	No match	No results	-59237.8	349.123	372.113	2.853	2.73773e+08	3	1	0	57.9	7.9		40.6	0.123275		No matches found	No matches found	No matches found	6	22	18	No matches found	No matches found	DDA for other ion	[M+Na]+1	123025	238723	325.132	94.9266	0.515	-0.96	0.861266	0.905537
	TRUE		C13 H35 N5 O P2	Full match	No results	No results	No results	No match	No results	-0.42	339.232	340.239	2.855	1.03529e+06	10	0	0					0.231541		No matches found	No matches found	No matches found	5	21	18	No matches found	No matches found	No MS2	[M+H]+1	23736.5	396503	78.3125	84.9516	0.06	-4.06	4.48476e-05	0.00149907							5.2	0.2
	TRUE	[Similar to: Docosahexaenoyl glycine; ΔMass: 28.0116 Da]	C21 H41 N3 O P2	Full match	Invalid mass	No results	No results	No results	No results	1.94	413.273	414.281	2.857	2.51975e+07	0	39	0			70.2		0.273286		No matches found	No matches found	No matches found	6	22	22	No matches found	No matches found	DDA for preferred ion	[M+H]+1	38572.6	493418	181.521	210.855	0.078	-3.68	0.000315097	0.00477941			3.5		3.3		4.8	4.5
	TRUE	[Similar to: Taurochenodeoxycholic Acid (sodium salt); ΔMass: -18.0415 Da]	C31 H35 N3 S	Full match	Invalid mass	No results	No results	No results	No results	0.22	481.255	482.262	2.873	1.04462e+07	0	20	0			78		0.255273		No matches found	No matches found	No matches found	6	30	23	No matches found	No matches found	DDA for other ion	[M+H]+1	19448.5	91478	68.5735	241.32	0.213	-2.23	0.00694695	0.0359291			4.8				2.5
	TRUE	[Similar to: Taurodeoxycholic Acid (sodium salt); ΔMass: -0.0382 Da]	C21 H39 N7 O3 P2	Full match	Invalid mass	No results	No results	No match	No results	-0.87	499.259	517.292	2.878	2.86819e+07	1	4	0			64.9		0.258529		No matches found	No matches found	No matches found	6	30	23	No matches found	No matches found	DDA for preferred ion	[M+NH4]+1	23110.2	233070	120.697	242.312	0.099	-3.33	0.00367343	0.023265			3.9		4		5.4	1.4
	FALSE			No results	No results	No results	No results	No results	No results		271.2	272.207	2.878	8.72684e+06	0	0	0					0.200045		No matches found	No matches found	No matches found	6	22	17	No matches found	No matches found	No MS2	[M+H]+1	45713.8	80558.9	222.089	206.279	0.567	-0.82	0.0365698	0.109546		0.7
	TRUE		C11 H25 N7 O2	Full match	No results	Invalid mass	No results	No results	No results	-0.01	287.207	288.214	2.878	6.32746e+07	0	0	1					0.206971	64.8	No matches found	No matches found	Single match found	3	13	3	No matches found	No matches found	DDA for preferred ion	[M+H]+1	255699	4.58768e+06	356.639	169.742	0.056	-4.17	0.00170764	0.0144708		4.6		0.2	5
	TRUE	[Similar to: Taurodeoxycholic Acid (sodium salt); ΔMass: 16.9878 Da]	C23 H37 N10 O2 P	Full match	Invalid mass	No results	No results	No match	No results	1.46	516.285	517.292	2.886	2.86819e+07	3	4	0			64.9		0.284609		No matches found	No matches found	No matches found	6	30	23	No matches found	No matches found	DDA for preferred ion	[M+H]+1	21440.7	224149	123.606	242.754	0.096	-3.39	0.00457845	0.0271808			4.2		4		5.4	2.1
	FALSE	Diglycidyl ether	C6 H10 O3	No results	Invalid mass	No results	No results	No results	No results	130904	147.089	148.096	2.887	3.74528e+07	0	12	0	58.5	23.3	85.2	37.5	0.0887188		No matches found	No matches found	No matches found	6	26	10	No matches found	No matches found	DDA for preferred ion	[M+H]+1	9.19753e+06	9.47248e+06	55.0089	27.2799	0.971	-0.04	0.495126	0.619767	4.7	2	5.1	4.5	5.1	4.3	6.4	3.6
	FALSE	Nipecotic acid	C6 H11 N O2	Full match	Full match	No results	Partial match	Partial match	Full match	0.35	129.079	130.086	2.892	4.10729e+07	59	14	0	70.5	40.3	78.2	42.5	0.0790241		No matches found	No matches found	No matches found	6	28	11	Multiple matches found	No matches found	DDA for preferred ion	[M+H]+1	1.16303e+07	1.13813e+07	48.6573	26.1704	1.022	0.03	0.693519	0.785814	4.3	2.8	5.5	3.9	5.1	4.7	5.2	4.3
	FALSE	Diglycidyl ether	C6 H10 O3	No results	Invalid mass	No results	No results	No results	No results	-38107.8	125.107	148.096	2.903	3.74528e+07	0	12	0	58.5	23.3	85.2	37.5	0.10658		No matches found	No matches found	No matches found	6	26	10	No matches found	No matches found	DDA for other ion	[M+Na]+1	8.96189e+06	9.47248e+06	57.6826	27.2799	0.946	-0.08	0.371884	0.506987	5.2	2	5.1	4.5	5.1	4.3	6.4
	FALSE	5-Aminoimidazole	C3 H5 N3	Full match	No results	No results	No results	Partial match	Full match	0.67	83.0484	84.0557	2.913	1.37652e+07	3	0	0					0.048403		No matches found	No matches found	No matches found	6	24	19	Single match found	No matches found	DDA for preferred ion	[M+H]+1	95854.2	190196	257.797	194.965	0.504	-0.99	0.0521653	0.132431	0.5	2.6		0.5		0.2
	TRUE		C11 H23 N7 O2	Full match	No results	Invalid mass	No results	No results	No results	0.74	285.192	286.199	2.929	3.08537e+07	0	0	1					0.191535	60.5	No matches found	No matches found	Single match found	5	8	7	No matches found	No matches found	DDA for preferred ion	[M+H]+1	180628	4.8574e+06	175.967	109.446	0.037	-4.75	1.95701e-05	0.000850484	1.2		1				4.6
	FALSE		C34 H63 O13 P S	Full match	No results	No results	No results	No results	No results	-0.27	742.372	372.194	2.942	5.21208e+07	0	0	0					0.372502		No matches found	No matches found	No matches found	6	26	23	No matches found	No matches found	DDA for preferred ion	[M+2H]+2	22303.4	29088.8	314.329	238.425	0.767	-0.38	0.132011	0.2424		3.6
	TRUE	[Similar to: NP-021299; ΔMass: -30.8854 Da]	C19 H39 N7 O S	Full match	Invalid mass	No results	No results	No results	No results	1.61	413.294	414.302	2.943	4.25782e+06	0	20	0			67.8		0.294346		No matches found	No matches found	No matches found	5	16	12	No matches found	No matches found	DDA for preferred ion	[M+H]+1	36168.2	180972	152.88	170.396	0.2	-2.32	0.00300069	0.0203206
	FALSE	5-cyanovaleramide	C6 H10 N2 O	Full match	No results	No results	No results	Partial match	Full match	-0.26	126.079	127.087	2.95	5.83327e+06	19	0	0					0.0792804		No matches found	No matches found	No matches found	6	24	20	No matches found	Single match found	No MS2	[M+H]+1	320096	228595	160.749	20.0818	1.4	0.49	0.00502309	0.0287831	0.5	2.8	2	1.8	0.5	2.7	1.6	0.5
	FALSE	2-Methylcholine	C6 H15 N O	Full match	Invalid mass	No results	No results	Partial match	Full match	-1.08	117.115	118.123	2.953	1.88489e+07	28	6	0			67.3		0.115238		No matches found	No matches found	No matches found	6	19	19	Single match found	No matches found	DDA for preferred ion	[M+H]+1	473849	412576	143.792	190.953	1.149	0.2	0.459838	0.591156	0.5	0.5	5.1		0.8	1.2	0.6	3
	FALSE		C21 H17 N9 O S	Full match	No results	No results	No results	No match	No results	-2.56	443.127	444.134	2.961	4.2854e+06	1	0	0					0.126543		No matches found	No matches found	No matches found	6	19	10	No matches found	No matches found	No MS2	[M+H]+1	26799.8	31130	254.422	69.4419	0.861	-0.22	0.200771	0.322986
	FALSE	N,N'-Bis[4-(2-methyl-2-butanyl)phenyl]-1,4-benzenediamine	C28 H36 N2	No results	No results	No results	No results	Full match	No results	-2.63	400.287	401.294	2.971	7.07385e+06	1	0	0					0.286796		No matches found	No matches found	No matches found	6	25	10	No matches found	No matches found	No MS2	[M+H]+1	85230.1	110960	127.74	210.166	0.768	-0.38	0.149772	0.264352		0.5
	FALSE	4-[4-(2,5-dimethyl-1H-pyrrol-1-yl)phenyl]-6-fluoro-4-thiochromanol	C21 H20 F N O S	No match	Invalid mass	No results	No results	No match	No results	-9.81	353.122	354.129	2.977	6.88182e+06	6	2	0	48.6	35.6	72.5	35.6	0.121498		No matches found	No matches found	No matches found	4	24	24	No matches found	No matches found	DDA for preferred ion	[M+H]+1	23791.6	44443.4	264.194	224.82	0.535	-0.9	0.0816376	0.17336		1.8
	FALSE	(2E,2'E)-2,2'-[1,4-Phenylenedi(E)methylylidene]dihydrazinecarboximidamide	C10 H14 N8	No results	Invalid mass	No results	No results	Full match	No results	2.98	246.135	247.142	2.989	6.17723e+07	3	26	0			67.2		0.134875		No matches found	No matches found	No matches found	6	30	21	No matches found	No matches found	DDA for preferred ion	[M+H]+1	727899	2.49967e+06	192.025	163.989	0.291	-1.78	0.161073	0.277156		1.2		1.8	0.8	1.2		0.7
	FALSE		C27 H29 N4 O2 P	Full match	No results	No results	No results	No match	No results	-1.77	472.202	473.209	2.996	1.18518e+07	4	0	0					0.201976		No matches found	No matches found	No matches found	6	24	23	No matches found	No matches found	No MS2	[M+H]+1	158682	144889	282.783	97.049	1.095	0.13	0.714477	0.802487								5.1
	TRUE			No results	No results	No results	No results	No results	No results		201.166	202.173	2.997	1.41906e+07	0	0	0					0.165541		No matches found	No matches found	No matches found	6	20	19	No matches found	No matches found	DDA for preferred ion	[M+H]+1	1.86314e+06	5.22798e+06	79.9241	67.2895	0.356	-1.49	0.00847187	0.0407779	2.2	2.2	2.6	1.8	4.7	3	3.5	3.9
	TRUE	[Similar to: NP-019725; ΔMass: -295.1136 Da]	C19 H37 N7 O S	Full match	Invalid mass	No results	No results	No results	No results	2.93	411.279	412.287	3.009	3.75275e+06	0	20	0			79.1		0.279234		No matches found	No matches found	No matches found	5	19	13	No matches found	No matches found	DDA for preferred ion	[M+H]+1	38175.3	412807	47.9995	137.546	0.092	-3.43	0.00165027	0.01439
	FALSE	3-Vinylaniline	C8 H9 N	Full match	Invalid mass	No results	No results	Partial match	Full match	-0.36	119.073	120.081	3.02	1.11508e+08	12	12	0			96		0.0734559		No matches found	No matches found	No matches found	4	24	23	No matches found	Single match found	DDA for preferred ion	[M+H]+1	4.09955e+06	1.21569e+06	191.032	105.373	3.372	1.75	0.289586	0.425654					4.3
	FALSE		C10 H13 Cl N8	Full match	No results	No results	No results	No match	No results	2.47	280.096	281.103	3.023	969612	28	0	0					0.0958625		No matches found	No matches found	No matches found	4	28	25	No matches found	No matches found	No MS2	[M+H]+1	30949.1	34115.5	131.443	185.38	0.907	-0.14	0.461717	0.592448						3
	FALSE	Piperidine	C5 H11 N	Full match	Invalid mass	No results	No results	Full match	Full match	-0.42	85.0891	86.0964	3.023	4.01984e+07	9	20	0			98.3		0.0891139		No matches found	No matches found	No matches found	6	20	20	Single match found	No matches found	DDA for preferred ion	[M+H]+1	3.07171e+06	2.9125e+06	122.879	48.8997	1.055	0.08	0.0269638	0.0913127	5.1	2.8	2.6	1.1	4.3	3	6.7	5.1
	FALSE	Creatinine	C4 H7 N3 O	Full match	Full match	No results	No results	Partial match	Full match	0.15	113.059	114.066	3.025	1.37635e+08	10	1	0	76.9	8.8		9.1	0.0589289		No matches found	No matches found	No matches found	4	28	22	Single match found	No matches found	DDA for preferred ion	[M+H]+1	9.60185e+06	5.58303e+07	133.155	83.2571	0.172	-2.54	0.0534389	0.134717		4.3	2.6			1.1
	TRUE		C20 H42 N3 P S	Full match	No results	No results	No results	No results	No results	-1.65	387.283	388.29	3.037	3.71342e+06	0	0	0					0.283065		No matches found	No matches found	No matches found	5	22	11	No matches found	No matches found	No MS2	[M+H]+1	45264.4	184335	166.364	162.254	0.246	-2.03	0.00800258	0.0393587
	FALSE		C24 H49 N3 S2	Full match	No results	No results	No results	No results	No results	-0.63	443.337	444.344	3.041	908008	0	0	0					0.33651		No matches found	No matches found	No matches found	6	21	21	No matches found	No matches found	No MS2	[M+H]+1	40412.7	50853.6	207.043	76.4336	0.795	-0.33	0.860473	0.905537							2.3
	FALSE		C27 H23 N5 O S2	Full match	No results	No results	No results	No match	No results	-3.3	497.133	498.14	3.055	1.17931e+06	2	0	0					0.132761		No matches found	No matches found	No matches found	3	22	21	No matches found	No matches found	No MS2	[M+H]+1	33987.3	40105.6	249.703	95.4477	0.847	-0.24	0.999728	0.999728	4.8						4.9
	FALSE		C15 H23 N9 O9 P2 S	Full match	No results	No results	No results	No results	No results	2.05	567.083	568.09	3.072	3.36705e+06	0	0	0					0.0826289		No matches found	No matches found	No matches found	6	21	21	No matches found	No matches found	No MS2	[M+H]+1	246594	256174	114.357	153.103	0.963	-0.05	0.986085	0.990475	1.8				1.1	1.1
	FALSE		C24 H49 N O17	Full match	No results	No results	No results	No match	No results	-1.69	623.299	624.306	3.074	3.88247e+06	1	0	0					0.298998		No matches found	No matches found	No matches found	6	25	25	No matches found	No matches found	No MS2	[M+H]+1	880865	733191	97.1011	76.4974	1.201	0.26	0.578071	0.691834	2.2		1.8	3.3	3.7	3.3	1.4
	TRUE	1-(4-(Diethylamino)benzyl)-4-hexyl-2,3-piperazinedione	C21 H33 N3 O2	Full match	No results	No results	No results	Full match	No results	-4.51	359.256	360.263	3.078	2.03805e+06	7	0	0					0.255656		No matches found	No matches found	No matches found	6	27	22	No matches found	No matches found	No MS2	[M+H]+1	90563	549060	113.149	76.2679	0.165	-2.6	0.00057539	0.00697033							3.6
	FALSE	[Similar to: C-12 NBD-dihydro-ceramide; ΔMass: -224.2112 Da]	C20 H36 N7 O2 P	Full match	Invalid mass	No results	No results	No match	No match	-0.38	437.267	438.274	3.081	3.43531e+07	6	1	0			83.7		0.266644		No matches found	No matches found	No matches found	6	11	7	No matches found	Single match found	DDA for preferred ion	[M+H]+1	909105	664252	185.141	156.747	1.369	0.45	0.70122	0.792445		4.8		5			6.6	6.2
	FALSE	2-[(2,5-Dimethylphenyl)sulfanyl]cyclohexanone	C14 H18 O S	No results	Invalid mass	No results	No results	Full match	No results	1.16	234.108	235.115	3.083	1.51931e+09	2	12	0			92.6		0.108108		No matches found	No matches found	No matches found	6	25	24	No matches found	No matches found	DDA for preferred ion	[M+H]+1	3.52872e+06	4.18015e+06	248.741	55.1871	0.844	-0.24	0.176253	0.294843	5.8	4.7	2.2	0.5	1.8	4.5	1.7	3.9
	FALSE		C22 H43 N O9	Full match	No results	No results	No results	No results	No results	-2.26	465.293	466.3	3.083	3.26413e+07	0	0	0					0.292732		No matches found	No matches found	No matches found	6	16	8	No matches found	No matches found	DDA for preferred ion	[M+H]+1	527130	354134	205.034	154.293	1.489	0.57	0.755051	0.833558		4.8	3.1	5.8	5.4		6.6	6.2
	FALSE	[Similar to: 1-(1-{[(3R,4S)-3-{[5-(Phenoxymethyl)-1,2-oxazol-3-yl]methyl}-4-piperidinyl]acetyl}-4-piperidinyl)-1,3-dihydro-2H-benzimidazol-2-one; ΔMass: -12.0760 Da]	C30 H33 N O3 P2	Full match	Invalid mass	No results	No results	No results	No results	-1.23	517.193	518.2	3.099	1.96666e+07	0	2	0			71.8		0.192929		No matches found	No matches found	No matches found	5	21	20	No matches found	No matches found	DDA for preferred ion	[M+H]+1	148499	206761	40.0227	234.462	0.718	-0.48	0.0805861	0.171936
	FALSE			No results	No results	No results	No results	No results	No results		162.113	163.12	3.101	2.21485e+08	0	0	0					0.113106		No matches found	No matches found	No matches found	6	20	19	No matches found	No matches found	No MS2	[M+H]+1	955153	616881	294.954	102.583	1.548	0.63	0.00678292	0.0352829	3.9	2.2	6.6	1.4	0.7		0.7
	TRUE		C23 H49 N O13	Full match	No results	No results	No results	No match	No results	0.66	547.321	548.328	3.112	2.1038e+07	1	0	0					0.320749		No matches found	No matches found	No matches found	5	10	9	No matches found	No matches found	No MS2	[M+H]+1	156281	726205	251.474	174.821	0.215	-2.22	0.043722	0.120038							5	2.4
	FALSE		C6 H4 N8 O	Full match	No results	No results	No results	No match	No results	1.87	204.051	205.058	3.117	1.05823e+08	11	0	0					0.0511882		No matches found	No matches found	No matches found	6	29	20	No matches found	No matches found	No MS2	[M+H]+1	729405	678432	301.476	90.1579	1.075	0.1	0.522928	0.64429								2.4
	FALSE	4-Guanidinobutanal	C5 H11 N3 O	Full match	Invalid mass	No results	No results	Partial match	Full match	-0.06	129.09	130.097	3.117	9.29641e+07	16	25	0			70.9		0.0902036		No matches found	No matches found	No matches found	6	14	14	Single match found	No matches found	DDA for preferred ion	[M+H]+1	741370	807235	246.639	109.295	0.918	-0.12	0.875613	0.914334	1.8	1.1	1.8	0.8			4.2	6.2
	TRUE	[Similar to: Cytidine 5'-diphosphocholine; ΔMass: 212.4215 Da]	C37 H73 N4 O6 P	Full match	Invalid mass	No results	No results	No match	No results	2.93	700.529	701.536	3.119	3.53589e+07	10	2	0			96.3		0.528823		No matches found	No matches found	No matches found	6	22	18	No matches found	No matches found	DDA for preferred ion	[M+H]+1	78348.9	2.38741e+07	148.495	79.1939	0.003	-8.25	0.00220049	0.0171202			3.3				5.4	3.7
	FALSE		C35 H65 N2 O7 P3 S	Full match	No results	No results	No results	No match	No results	1.27	750.373	376.194	3.122	6.54856e+07	2	0	0					0.373487		No matches found	No matches found	No matches found	4	15	12	No matches found	No matches found	DDA for other ion	[M+2H]+2	51753.2	71749.6	322.24	275.345	0.721	-0.47	0.0793579	0.170525		6.2
	FALSE	Methylguanidine	C2 H7 N3	Full match	No results	No results	No results	Partial match	Full match	-1.09	73.0639	74.0712	3.13	6.7955e+07	1	0	0					0.0639179		No matches found	No matches found	No matches found	6	17	14	Single match found	No matches found	DDA for preferred ion	[M+H]+1	296468	392520	307.7	87.4009	0.755	-0.4	0.50188	0.626218	1.4			0.5		1.2	6.1	0.5
	TRUE	LPC(17:1)_OK da LS	C21 H46 N7 O6 P	Full match	Invalid mass	No results	No results	No results	No results	-0.07	523.325	524.332	3.131	2.1863e+09	0	1	0			84.7		0.324679		No matches found	No matches found	No matches found	6	25	25	No matches found	No matches found	DDA for preferred ion	[M+H]+1	1.97131e+06	9.66509e+07	163.643	176.719	0.02	-5.62	6.3634e-05	0.00191432	0.7		3.6		1.8	1.8	6.2	4.3
	TRUE	[Similar to: Cytidine 5'-diphosphocholine; ΔMass: 186.4091 Da]	C33 H73 N8 P3	Full match	Invalid mass	No results	No results	No results	No results	-1.04	674.516	675.524	3.132	1.81165e+07	0	2	0			95.9		0.516401		No matches found	No matches found	No matches found	6	19	19	No matches found	No matches found	DDA for preferred ion	[M+H]+1	92304.7	7.86217e+06	170.752	81.0433	0.012	-6.41	0.00630743	0.0332892			4.6				5.8	4.1
	FALSE		C23 H49 N3 O4 P2	Full match	No results	No results	No results	No results	No results	0.96	493.32	494.328	3.143	7.09161e+06	0	0	0					0.320305		No matches found	No matches found	No matches found	6	22	22	No matches found	No matches found	No MS2	[M+H]+1	64052.3	177141	262.574	198.317	0.362	-1.47	0.10127	0.202427							5.4	3.7
	FALSE	Metformin	C4 H11 N5	No match	Invalid mass	No results	No results	No match	No results	-131885	112.075	130.109	3.149	3.23091e+08	10	13	0	70.1	24.5	70.3	25.7	0.0748608		No matches found	No matches found	No matches found	6	19	18	No matches found	No matches found	DDA for preferred ion	[M+NH4]+1	136169	175677	324.927	101.804	0.775	-0.37	0.522729	0.64429			6.2
	FALSE		C23 H47 N3 O4 P2	Full match	No results	No results	No results	No results	No results	2.08	491.305	492.312	3.151	7.00106e+06	0	0	0					0.305201		No matches found	No matches found	No matches found	6	22	22	No matches found	No matches found	DDA for preferred ion	[M+H]+1	72025.2	155634	265.922	208.638	0.463	-1.11	0.261767	0.39572							5	4.8
	FALSE	Metformin	C4 H11 N5	Full match	Full match	No results	No results	Full match	No results	0.49	129.102	130.109	3.163	3.23091e+08	2	11	0	70.1	24.5	70.3	25.7	0.101509		No matches found	No matches found	No matches found	6	19	18	No matches found	No matches found	DDA for preferred ion	[M+H]+1	106072	136052	325.303	98.5275	0.78	-0.36	0.508181	0.631291			6.2
	TRUE	[Similar to: Cytidine 5'-diphosphocholine; ΔMass: 55.1827 Da]	C18 H42 N9 O8 P	Full match	Invalid mass	No results	No results	No match	No results	1.21	543.29	544.297	3.168	6.7563e+07	1	3	0			80.8		0.290051		No matches found	No matches found	No matches found	6	29	17	No matches found	No matches found	DDA for preferred ion	[M+H]+1	117571	3.70519e+06	197.375	155.652	0.032	-4.98	0.00243424	0.0184176							3.9
	FALSE	[Similar to: 3-[5,7-dihydroxy-2-(4-hydroxyphenyl)-4-oxo-3,4-dihydro-2H-1-benzopyran-3-yl]-5,7-dihydroxy-2-(4-hydroxyphenyl)-3,4-dihydro-2H-1-benzopyran-4-one; ΔMass: -240.9369 Da]	C14 H29 N3 P2	Full match	Invalid mass	No results	No results	No match	No results	2.46	301.184	302.192	3.18	1.14544e+07	1	21	0			87.3		0.184411		No matches found	No matches found	No matches found	6	19	18	No matches found	No matches found	DDA for preferred ion	[M+H]+1	2.14418e+06	3.8096e+06	69.8377	78.4578	0.563	-0.83	0.190614	0.310242	1.4	1.1	1.8	1.4	1.8	0.8	4.2	3.3
	FALSE		C22 H43 N O9	Full match	No results	No results	No results	No results	No results	-1.82	465.293	466.3	3.18	1.1334e+07	0	0	0					0.292934		No matches found	No matches found	No matches found	6	27	23	No matches found	No matches found	DDA for preferred ion	[M+H]+1	230146	194313	195.078	142.443	1.184	0.24	0.647392	0.748034			3.5	5.4	5			2.2
	TRUE	[Similar to: Cytidine 5'-diphosphocholine; ΔMass: 31.1868 Da]	C21 H42 N7 O6 P	Full match	Invalid mass	No results	No results	No match	No results	1.43	519.294	520.301	3.181	5.80684e+08	1	1	0			80.7		0.294164		No matches found	No matches found	No matches found	6	9	9	No matches found	No matches found	DDA for preferred ion	[M+H]+1	593332	3.16446e+07	215.919	167.399	0.019	-5.74	0.00106765	0.0107369			1.1		1.2		7	5.6
	TRUE	[Similar to: NP-013366; ΔMass: -52.0384 Da]	C31 H42 N9 P	Full match	Invalid mass	No results	No results	No results	No results	-0.36	571.33	572.337	3.185	8.65362e+06	0	5	0			79.8		0.329873		No matches found	No matches found	No matches found	5	11	9	No matches found	No matches found	DDA for preferred ion	[M+H]+1	54314.4	163269	172.724	192.25	0.333	-1.59	0.0265835	0.0908108								5.4
	TRUE		C29 H35 N9 S	Full match	No results	No results	No results	No results	No results	-2.07	541.272	542.28	3.187	1.01673e+07	0	0	0					0.272492		No matches found	No matches found	No matches found	6	11	10	No matches found	No matches found	No MS2	[M+H]+1	71762.3	1.84256e+06	228.755	116.31	0.039	-4.68	0.00297352	0.0202536							4.4	5.2
	TRUE	[Similar to: Azilsartan; ΔMass: 107.2553 Da]	C28 H59 N3 O4 P2	Full match	Invalid mass	No results	No results	No results	No results	1.07	563.399	564.406	3.188	1.94375e+07	0	10	0			77.7		0.398681		No matches found	No matches found	No matches found	6	16	13	No matches found	No matches found	DDA for preferred ion	[M+H]+1	141840	3.01049e+06	193.45	118.632	0.047	-4.41	0.0204681	0.0764904			0.9				6.1	5.8
	FALSE		C42 H69 N10 O9 P	Full match	No results	No results	No results	No results	No results	-1.58	888.497	889.505	3.189	8.83863e+06	0	0	0					0.497255		No matches found	No matches found	No matches found	6	15	12	No matches found	No matches found	DDA for preferred ion	[M+H]+1	119421	156304	42.2998	201.836	0.764	-0.39	0.0723108	0.160149
	FALSE	3-Amino-5-pyrazolone	C3 H5 N3 O	Full match	Invalid mass	No results	No results	Full match	No results	-1.21	99.0431	100.05	3.193	1.23333e+07	7	20	0			83.6		0.043142		No matches found	No matches found	No matches found	6	16	12	No matches found	No matches found	DDA for preferred ion	[M+H]+1	2.06896e+06	1.03417e+06	117.715	113.39	2.001	1	0.858586	0.905537	1.1			2.6		2.2	6	1.1
	FALSE	[Similar to: N-[methyl(oxo)phenyl-lambda~6~-sulfanylidene]-N'-phenylurea; ΔMass: 179.1821 Da]	C21 H45 N O3 P2 S	Full match	Invalid mass	No results	No results	No match	No results	0.25	453.26	454.267	3.196	3.61356e+06	1	7	0			84.9		0.259651		No matches found	No matches found	No matches found	4	22	18	No matches found	No matches found	DDA for preferred ion	[M+H]+1	125326	408253	155.542	127.611	0.307	-1.7	0.134152	0.245125							5.2
	FALSE	[Similar to: Flunitrazepam-d3; ΔMass: 250.9779 Da]	C22 H18 N9 O6 P S	Full match	Invalid mass	No results	No results	No results	No results	-1.44	567.083	568.09	3.2	1.80211e+06	0	3	0			78.3		0.0830212		No matches found	No matches found	No matches found	4	17	16	No matches found	No matches found	DDA for preferred ion	[M+H]+1	309080	311650	85.5835	126.093	0.992	-0.01	0.489022	0.615374	2.6		1.7		3.5	4.6
	FALSE	[Similar to: C-12 NBD-dihydro-ceramide; ΔMass: -224.2111 Da]	C18 H39 N5 O5 S	Full match	Invalid mass	No results	No results	No match	No match	-1.06	437.267	438.274	3.207	9.44361e+06	6	1	0			81.3		0.266728		No matches found	No matches found	No matches found	6	29	24	No matches found	Single match found	DDA for preferred ion	[M+H]+1	461107	258639	162.887	110.085	1.783	0.83	0.175114	0.293756			5		3.5
	TRUE		C29 H51 N7 O2 S	Full match	No results	No results	No results	No results	No results	1.85	561.384	562.391	3.207	1.20943e+07	0	0	0					0.383531		No matches found	No matches found	No matches found	6	28	24	No matches found	No matches found	No MS2	[M+H]+1	122300	1.01134e+06	218.699	142.113	0.121	-3.05	0.0396108	0.11326							6.1	5.5
	TRUE	[Similar to: NP-013366; ΔMass: -144.0615 Da]	C21 H48 N5 O P3	Full match	Invalid mass	No results	No results	No results	No results	-0.9	479.307	480.314	3.212	4.49429e+07	0	2	0			64		0.306739		No matches found	No matches found	No matches found	3	22	12	No matches found	No matches found	DDA for preferred ion	[M+H]+1	53023.3	1.87651e+06	212.919	187.671	0.028	-5.15	0.00914218	0.042973				1.5	3.3
	TRUE	[Similar to: NP-013366; ΔMass: -144.0615 Da]	C23 H43 N7 P2	Full match	Invalid mass	No results	No results	No results	No results	2.68	479.307	480.314	3.213	4.15336e+07	0	2	0			62.2		0.3068		No matches found	No matches found	No matches found	3	29	24	No matches found	No matches found	DDA for preferred ion	[M+H]+1	77089.9	2.8582e+06	213.029	180.594	0.027	-5.21	0.00754022	0.0378202					3.6
	FALSE		C6 H15 N7 O7	Full match	No results	No results	No results	No match	No results	0.28	297.103	298.111	3.213	5.58801e+06	15	0	0					0.10338		No matches found	No matches found	No matches found	5	25	22	No matches found	No matches found	No MS2	[M+H]+1	281536	931701	161.11	65.7277	0.302	-1.73	0.485564	0.612897				0.5				1.1
	TRUE	[Similar to: Cytidine 5'-diphosphocholine; ΔMass: -0.7780 Da]	C23 H46 N5 O4 P	Full match	Invalid mass	No results	No results	No match	No results	1.19	487.329	510.318	3.224	6.49628e+07	1	2	0			80		0.32932		No matches found	No matches found	No matches found	6	21	14	No matches found	No matches found	DDA for other ion	[M+Na]+1	156563	2.72524e+06	193.149	177.655	0.057	-4.12	0.00143568	0.0130879							6	4.5
	TRUE	[Similar to: 1-(1-{[(3R,4S)-3-{[5-(Phenoxymethyl)-1,2-oxazol-3-yl]methyl}-4-piperidinyl]acetyl}-4-piperidinyl)-1,3-dihydro-2H-benzimidazol-2-one; ΔMass: -11.9928 Da]	C20 H44 N3 O10 P	Full match	Invalid mass	No results	No results	No results	No results	-0.67	517.276	518.283	3.225	1.13836e+08	0	2	0			73.2		0.276086		No matches found	No matches found	No matches found	6	11	8	No matches found	No matches found	DDA for preferred ion	[M+H]+1	106702	4.27545e+06	175.515	202.072	0.025	-5.32	0.000172075	0.00369757			5.4	3		4.8	3.7	6.4
	FALSE	[Similar to: 4-(2-Aminoethyl)benzenesulfonylfluoride; ΔMass: 41.0248 Da]	C7 H13 N6 P S	Full match	Invalid mass	No results	No results	No match	No results	1.76	244.066	245.074	3.225	8.24893e+08	24	1	0			60.9		0.0664302		No matches found	No matches found	No matches found	6	23	21	No matches found	No matches found	DDA for preferred ion	[M+H]+1	1.06199e+08	1.01851e+08	52.6127	136.607	1.043	0.06	0.464204	0.593901	1.7		3.2	1.3		2.8	4.7	1.3
	FALSE	N-[(7S)-10-(Benzylsulfanyl)-1,2,3-trimethoxy-9-oxo-5,6,7,9-tetrahydrobenzo[a]heptalen-7-yl]acetamide	C28 H29 N O5 S	Full match	No results	No results	No results	Full match	No results	-0.82	491.176	492.184	3.246	8.98273e+06	1	0	0					0.176239		No matches found	No matches found	No matches found	6	25	14	No matches found	No matches found	DDA for preferred ion	[M+H]+1	1.41144e+06	1.23439e+06	81.2338	132.89	1.143	0.19	0.606626	0.713329	0.7		2.2		0.7	1.1		0.8
	FALSE	2-[4-Amino-6-(3,5,5-trimethyl-4,5-dihydro-1H-pyrazol-1-yl)-1,3,5-triazin-2-yl]-N'-hydroxyethanimidamide	C11 H18 N8 O	No results	Invalid mass	No results	No results	Full match	No results	2.28	278.161	279.168	3.247	2.73406e+08	1	27	0			96.1		0.160991		No matches found	No matches found	No matches found	6	15	15	No matches found	No matches found	DDA for preferred ion	[M+H]+1	350603	574566	213.286	184.593	0.61	-0.71	0.286206	0.421319		5.8	0.5	1.6	4.3			5.5
	TRUE	[Similar to: Cytidine 5'-diphosphocholine; ΔMass: 5.1770 Da]	C22 H45 N3 O5 P2	Full match	Invalid mass	No results	No results	No match	No results	1.74	493.284	494.292	3.25	3.18516e+07	3	3	0			83.1		0.284303		No matches found	No matches found	No matches found	6	13	9	No matches found	No matches found	DDA for preferred ion	[M+H]+1	91116.6	1.48078e+06	153.723	175.964	0.062	-4.02	0.00846923	0.0407779								5.8
	TRUE	[Similar to: Azilsartan; ΔMass: 25.1788 Da]	C19 H43 N7 O7	Full match	Invalid mass	No results	No results	No results	No results	-0.55	481.322	482.329	3.268	1.91752e+08	0	8	0			68.1		0.322134		No matches found	No matches found	No matches found	6	19	19	No matches found	No matches found	DDA for preferred ion	[M+H]+1	101646	8.50054e+06	216.804	172.926	0.012	-6.39	0.00359825	0.0230267			5.1
	TRUE	[Similar to: N-{[(2R,4S,5S)-5-{[4-(2-Pyrimidinyl)-1-piperazinyl]methyl}-1-azabicyclo[2.2.2]oct-2-yl]methyl}benzamide; ΔMass: 97.0125 Da]	C24 H46 N3 O3 P3	Full match	Invalid mass	No results	No results	No results	No results	1.96	517.276	518.283	3.275	2.08794e+07	0	1	0			70.1		0.276215		No matches found	No matches found	No matches found	3	22	18	No matches found	No matches found	DDA for preferred ion	[M+H]+1	91669	4.28956e+06	229.467	102.187	0.021	-5.55	0.00124037	0.0117944			5.4	5.3	2.3	4.8	5.8
	FALSE	[Similar to: Cytidine 5'-diphosphocholine; ΔMass: 33.2014 Da]	C27 H43 N3 O7	Full match	Invalid mass	No results	No results	No results	No results	-2.55	521.309	522.316	3.277	1.5839e+08	0	2	0			80.5		0.308769		No matches found	No matches found	No matches found	5	20	18	No matches found	No matches found	DDA for preferred ion	[M+H]+1	486737	5.16023e+06	270.055	191.351	0.094	-3.41	0.0588956	0.142171		5.8			6	3.5	7
	FALSE		C21 H45 N2 O11 P	Full match	No results	No results	No results	No match	No results	1.82	532.277	533.284	3.28	2.12019e+07	1	0	0					0.277067		No matches found	No matches found	No matches found	6	23	18	No matches found	No matches found	DDA for preferred ion	[M+H]+1	90006.8	120951	62.3818	248.915	0.744	-0.43	0.0347109	0.106553							5.4
	FALSE		C46 H71 N10 O2 P3	Full match	No results	No results	No results	No results	No results	-0.29	888.497	889.505	3.28	5.11485e+06	0	0	0					0.497174		No matches found	No matches found	No matches found	6	20	12	No matches found	No matches found	DDA for preferred ion	[M+H]+1	114353	122166	247.2	185.135	0.936	-0.1	0.4971	0.621375							6.4
	TRUE	LPC(15:1)_OK da LS	C24 H46 N3 O3 P3	Full match	Invalid mass	No results	No results	No results	No results	1.5	517.276	518.283	3.281	2.08794e+07	0	1	0			70.1		0.275977		No matches found	No matches found	No matches found	6	26	24	No matches found	No matches found	DDA for preferred ion	[M+H]+1	83385.9	2.83507e+06	262.321	116.503	0.029	-5.09	0.000484149	0.00628697				4.5		4.8	5.8
	TRUE	[Similar to: N-{[(2R,4S,5S)-5-{[4-(2-Pyrimidinyl)-1-piperazinyl]methyl}-1-azabicyclo[2.2.2]oct-2-yl]methyl}benzamide; ΔMass: 75.0302 Da]	C25 H41 N3 O7	Full match	Invalid mass	No results	No results	No results	No results	-1.02	495.294	518.283	3.287	2.08794e+07	0	1	0			70.1		0.293944		No matches found	No matches found	No matches found	6	26	24	No matches found	No matches found	DDA for other ion	[M+Na]+1	104574	3.27003e+06	247.535	109.238	0.032	-4.97	0.00196753	0.0159233			5.4		2.1		5.8
	FALSE		C25 H49 N9 O P2	Full match	No results	No results	No results	No results	No results	-0.81	553.353	554.36	3.289	7.04608e+06	0	0	0					0.353082		No matches found	No matches found	No matches found	3	24	11	No matches found	No matches found	No MS2	[M+H]+1	121634	160371	278.204	137.059	0.758	-0.4	0.878397	0.915419		3.6					6.1
	FALSE	2-[(2,5-Dimethylphenyl)sulfanyl]cyclohexanone	C14 H18 O S	No results	Invalid mass	No results	No results	Full match	No results	1.4	234.108	235.115	3.29	4.31259e+08	2	13	0			93.2		0.108164		No matches found	No matches found	No matches found	6	19	16	No matches found	No matches found	DDA for preferred ion	[M+H]+1	301688	278498	257.418	95.1741	1.083	0.12	0.0390737	0.112925	3.6
	TRUE			No results	No results	No results	No results	No results	No results		314.125	315.132	3.307	6.19704e+08	0	0	0					0.124564		No matches found	No matches found	No matches found	6	21	17	No matches found	No matches found	DDA for preferred ion	[M+H]+1	8.13313e+06	4.01274e+07	274.829	82.1447	0.203	-2.3	0.00322247	0.0213844	6.6	5.8			2.8		4.3	5.1
	FALSE		C39 H45 N3 O5 S2	Full match	No results	No results	No results	No match	No results	-1.86	699.279	350.647	3.316	1.79979e+07	1	0	0					0.27876		No matches found	No matches found	No matches found	4	16	11	No matches found	No matches found	DDA for other ion	[M+2H]+2	159918	262868	263.023	218.441	0.608	-0.72	0.160477	0.276394		2
	FALSE	[Similar to: 3-[(2H-1,3-benzodioxol-5-yl)methyl]-4-[(3,4-dimethoxyphenyl)methyl]oxolan-2-one; ΔMass: 290.1362 Da]	C45 H41 O3 P	Full match	Invalid mass	No results	No results	No match	No results	-2.19	660.278	661.285	3.324	1.10882e+07	3	7	0			92		0.277885		No matches found	No matches found	No matches found	6	18	18	No matches found	No matches found	DDA for preferred ion	[M+H]+1	2.61218e+06	2.14495e+06	81.9226	84.5573	1.218	0.28	0.157378	0.272879	3	1.8	3.7	1.6	0.9	0.7	5.4	3.1
	TRUE		C28 H50 N O P3	Full match	No results	No results	No results	No results	No results	0.5	509.311	510.318	3.33	2.7389e+07	0	0	0					0.310779		No matches found	No matches found	No matches found	5	26	21	No matches found	No matches found	No MS2	[M+H]+1	118287	1.18256e+06	90.2674	176.3	0.1	-3.32	0.00552186	0.0307622
	FALSE	[Similar to: 4-methyl-5-(phenylthio)pyrimidin-2-amine; ΔMass: 113.0806 Da]	C11 H28 N2 O5 P2	Full match	Invalid mass	No results	No match	No match	No results	1.84	330.148	331.155	3.336	2.44242e+08	62	6	0			68.3		0.147952		No matches found	No matches found	No matches found	6	13	13	No matches found	No matches found	DDA for preferred ion	[M+H]+1	6.99228e+07	5.39054e+07	72.5812	100.657	1.297	0.38	0.489267	0.615374	6.6	6.2	6.6	4.7	6.6	5.8	6.6	6.6
	FALSE			No results	No results	No results	No results	No results	No results		439.282	440.289	3.34	986524	0	0	0					0.281816		No matches found	No matches found	No matches found	4	16	12	No matches found	No matches found	No MS2	[M+H]+1	138475	129194	107.249	83.928	1.072	0.1	0.400245	0.534746							5.8
	FALSE	[Similar to: NP-004400; ΔMass: 98.0778 Da]	C32 H53 N2 O3 P3 S	Full match	Invalid mass	No results	No results	No match	No results	-0.74	638.298	639.307	3.353	2.59278e+07	6	1	0			83.2		0.298498		No matches found	No matches found	No matches found	6	23	23	No matches found	No matches found	DDA for preferred ion	[M+H]+1	6.11118e+06	5.42605e+06	80.5367	111.395	1.126	0.17	0.631419	0.733877	5.1	4.3	5.5	4.4	5.1	5.5	6	2.6
	FALSE	NSC 4057	C22 H18 O4	Full match	No results	No results	No results	Full match	No results	-2.34	346.12	347.127	3.359	1.25292e+07	27	0	0					0.119699		No matches found	No matches found	No matches found	6	21	21	No matches found	No matches found	DDA for preferred ion	[M+H]+1	2.82372e+06	2.98323e+06	68.634	106.246	0.947	-0.08	0.449516	0.582467	3.6	3	3.7	0.5	4.3	4.5	5.4	2.6
	FALSE		C30 H73 N9 O10 P2 S2	Full match	No results	No results	No results	No results	No results	-0.93	845.439	846.446	3.361	4.09296e+06	0	0	0					0.438921		No matches found	No matches found	No matches found	6	24	22	No matches found	No matches found	DDA for preferred ion	[M+H]+1	121222	141554	39.0696	196.719	0.856	-0.22	0.148941	0.264086
	FALSE	[Similar to: 6a,7,8,12a-tetrahydroxy-3-methyl-1,2,3,4,5,6,6a,7,12,12a-decahydrotetraphene-1,12-dione; ΔMass: 147.0503 Da]	C21 H29 N7 O3 S2	Full match	Invalid mass	No results	No results	No match	No results	-2.03	491.176	492.184	3.361	2.42362e+07	3	20	0			76.3		0.176333		No matches found	No matches found	No matches found	6	27	23	No matches found	No matches found	DDA for preferred ion	[M+H]+1	2.13654e+06	1.50862e+06	71.0731	165.952	1.416	0.5	0.507843	0.631291	3	1.4	2.8	2.3	3.6	4.8	6.1	1.6
	FALSE	[Similar to: FRH; ΔMass: 158.0811 Da]	C30 H44 N6 O8	Full match	Invalid mass	No results	No results	No results	No results	-3.12	616.32	617.328	3.361	1.83108e+08	0	25	0			78.5		0.320138		No matches found	No matches found	No matches found	6	24	24	No matches found	No matches found	DDA for preferred ion	[M+H]+1	2.22042e+07	2.62879e+07	72.4829	131.157	0.845	-0.24	0.989153	0.992395	5.5	5.5	6.2	4.8	4.7	6.6	6.4	4.7
	FALSE		C21 H45 N2 O11 P	Full match	No results	No results	No results	No match	No results	2.46	532.277	533.285	3.364	2.99834e+07	1	0	0					0.277404		No matches found	No matches found	No matches found	6	26	22	No matches found	No matches found	DDA for preferred ion	[M+H]+1	133270	151724	45.7292	241.044	0.878	-0.19	0.0382289	0.111613			3.1				5.4
	FALSE	[Similar to: Levodropropizine; ΔMass: 537.3136 Da]	C43 H65 N7 O2 P2	Full match	Invalid mass	No results	No results	No results	No results	-1.86	773.466	774.473	3.367	1.06413e+08	0	20	0			75.1		0.466055		No matches found	No matches found	No matches found	4	29	17	No matches found	No matches found	DDA for preferred ion	[M+H]+1	318848	813513	164.525	239.257	0.392	-1.35	0.140704	0.251955			1.4		3.6			1.7
	TRUE	N-(4-Methylphenyl)-2-[2-(1,3-thiazol-5-yl)-1H-benzimidazol-1-yl]acetamide_OK	C19 H16 N4 O S	Full match	Invalid mass	No results	No results	Full match	No results	-0.81	348.104	349.111	3.368	6.7757e+07	5	21	0			70.3		0.104199		No matches found	No matches found	No matches found	6	17	8	No matches found	No matches found	DDA for preferred ion	[M+H]+1	1.23865e+06	5.83141e+06	233.16	76.0421	0.212	-2.24	0.00371125	0.0232881	5.8	3.9			1.8		6.4	3.3
	FALSE		C36 H54 N P3 S	Full match	No results	No results	No results	No results	No results	0.81	625.319	626.327	3.379	1.98661e+07	0	0	0					0.31949		No matches found	No matches found	No matches found	6	17	15	No matches found	No matches found	No MS2	[M+H]+1	313373	305290	190.267	78.7912	1.026	0.04	0.0407828	0.115127		4.7			3.6			3.9
	FALSE	3-Methylpyridine	C6 H7 N	Full match	Full match	No results	No results	Not the top hit	Full match	0.14	93.0579	94.0651	3.409	2.81959e+07	7	15	0	85.6	9.3	98.1	34.4	0.0578618		No matches found	No matches found	No matches found	6	20	19	Single match found	Single match found	DDA for preferred ion	[M+H]+1	7.52652e+06	5.26009e+06	83.3928	85.9203	1.431	0.52	0.785218	0.853416	5.8	4.3	4.5	5.8		5.1	4.8	1.4
	FALSE			No results	No results	No results	No results	No results	No results		141.115	142.122	3.492	1.25367e+07	0	0	0					0.114787		No matches found	No matches found	No matches found	6	29	16	No matches found	No matches found	No MS2	[M+H]+1	89832.9	77922.8	297.014	37.7968	1.153	0.21	0.131987	0.2424	3.9		2.1	2.9	2.1			2.9
	FALSE	5-Methylcytosine	C5 H7 N3 O	Full match	No results	No results	No results	Full match	Full match	0.42	125.059	126.066	3.492	6.16189e+06	21	0	0					0.0589639		No matches found	No matches found	No matches found	6	18	13	Single match found	No matches found	No MS2	[M+H]+1	749729	1.93113e+06	108.08	66.4465	0.388	-1.37	0.286404	0.421319	1.4	0.5	2.7	2.6	0.5	2.2	3.5	3.2
	TRUE		C23 H47 N6 O2 P3 S2	Full match	No results	No results	No results	No match	No results	1.26	596.242	597.25	3.504	859006	7	0	0					0.242228		No matches found	No matches found	No matches found	3	21	21	No matches found	No matches found	No MS2	[M+H]+1	12044.8	26234.6	40.8463	184.317	0.459	-1.12	0.0124281	0.0537955
	FALSE	MFCD00024813	C5 H11 N O4	Full match	No results	No results	Partial match	Full match	No results	-0.17	149.069	150.076	3.506	2.78822e+06	9	0	0					0.068783		No matches found	No matches found	No matches found	6	21	15	No matches found	No matches found	No MS2	[M+H]+1	93515.2	185649	198.423	74.9479	0.504	-0.99	0.335779	0.469467	0.5		0.5	0.5		1	1.7	2.6
	FALSE		C18 H24 N5 P S	Full match	No results	No results	No results	No match	No results	2.02	373.15	374.157	3.512	4.05594e+06	3	0	0					0.149755		No matches found	No matches found	No matches found	6	20	16	No matches found	No matches found	No MS2	[M+H]+1	42449.2	61443.7	281.057	63.2835	0.691	-0.53	0.971873	0.980017								2.6
	FALSE	(S)-CPW 399	C10 H13 N3 O4	Full match	No results	No results	No results	Full match	No results	1.01	239.091	240.098	3.526	8.58933e+06	29	0	0					0.0908479		No matches found	No matches found	No matches found	6	18	17	No matches found	No matches found	No MS2	[M+H]+1	214870	3.3919e+06	131.693	81.33	0.063	-3.98	0.0594183	0.142241	1.2			0.5		0.2	3.6	2.6
	TRUE		C19 H39 N5 O8	Full match	No results	No results	No results	No match	No results	-1.96	465.279	466.287	3.528	8.4842e+07	1	0	0					0.278953		No matches found	No matches found	No matches found	6	10	10	No matches found	No matches found	DDA for preferred ion	[M+H]+1	62669.9	584700	172.614	233.646	0.107	-3.22	0.00756555	0.0378278			5.2	1.7	5.2		6.1	3.9
	FALSE	(1S,3R,4R,6S,8S,9R,10R,13R,14R,16R)-3,4,6,9,14-pentahydroxy-5,5,9,14-tetramethyltetracyclo[11.2.1.0Âa,Âaâ°.0â´,â¸]hexadecan-16-yl acetate	C22 H36 O7	No match	Invalid mass	No results	No results	No match	No results	41283.1	429.265	430.272	3.534	1.13146e+07	1	1	0	42.7	51.2		51.2	0.264879		No matches found	No matches found	No matches found	6	25	25	No matches found	No matches found	DDA for preferred ion	[M+H]+1	38460.4	97719.9	145.764	240.058	0.394	-1.35	0.138759	0.250343			3.5		2.3		2.5	3.1
	FALSE		C50 H80 N5 O13 P	Full match	No results	No results	No results	No results	No results	2.07	989.551	990.558	3.535	1.42661e+06	0	0	0					0.551074		No matches found	No matches found	No matches found	6	25	23	No matches found	No matches found	No MS2	[M+H]+1	21609.8	29710.6	264.293	105.161	0.727	-0.46	0.677768	0.772331							4.8
	TRUE	(2E)-1-[2-Hydroxy-4-methoxy-3-(3-methyl-2-buten-1-yl)phenyl]-3-phenyl-2-propen-1-one	C21 H22 O3	No results	No results	No results	No results	Full match	No results	0.7	322.157	323.164	3.542	2.69714e+06	16	0	0					0.157119		No matches found	No matches found	No matches found	6	25	21	No matches found	No matches found	No MS2	[M+H]+1	48870.2	1.04381e+06	168.36	96.6584	0.047	-4.42	0.00198646	0.0159358								2
	TRUE	N(alpha)-Benzyloxycarbonyl-L-leucine	C14 H19 N O4	Full match	Invalid mass	No results	No results	Partial match	Full match	-2.3	265.131	266.138	3.546	1.69445e+07	58	20	0			69.1		0.130798		No matches found	No matches found	No matches found	6	23	22	Single match found	No matches found	DDA for preferred ion	[M+H]+1	69271.1	1.7163e+06	148.58	150.011	0.04	-4.63	0.0065937	0.0344975				0.5		0.6	6.1	3
	FALSE	2-methylpyrazol-3-amine	C4 H7 N3	Full match	No results	No results	No results	Full match	No results	-0.16	97.064	98.0713	3.547	7.65379e+06	4	0	0					0.0639819		No matches found	No matches found	No matches found	6	17	16	No matches found	No matches found	No MS2	[M+H]+1	785796	783512	74.2494	111.16	1.003	0	0.68849	0.781097	0.7	1.4			0.5
	TRUE	[Similar to: 6,7,8-trimethoxy-2H-chromen-2-one; ΔMass: 50.0220 Da]	C12 H19 N2 O2 P S	Full match	Invalid mass	No results	No results	No match	No results	-0.12	286.09	287.098	3.548	1.02836e+08	2	12	0			88.4		0.0904516		No matches found	No matches found	No matches found	6	29	19	No matches found	No matches found	DDA for preferred ion	[M+H]+1	622729	2.06987e+07	200.512	104.76	0.03	-5.05	0.0306581	0.0992261	3.3	0.5	0.6	1.8	3.1	2	6.1	3.6
	TRUE	1-Pyrroline-4-hydroxy-2-carboxylate	C5 H7 N O3	Full match	No results	No results	Partial match	Partial match	Full match	0.6	129.043	130.05	3.55	5.06315e+06	21	0	0					0.0426709		No matches found	No matches found	No matches found	6	27	22	Multiple matches found	Single match found	No MS2	[M+H]+1	64482.1	1.10381e+06	169.806	103.13	0.058	-4.1	0.0126964	0.0548252				0.2			3	3.3
	TRUE	N-Phenylacetylglutamine_OK	C13 H16 N2 O4	Full match	Full match	No results	Partial match	Full match	Full match	-1.95	264.11	265.118	3.551	8.27726e+07	31	13	0	97.5	60.5	91.6	60.5	0.110492		No matches found	No matches found	No matches found	6	22	20	Multiple matches found	No matches found	DDA for preferred ion	[M+H]+1	690632	1.84421e+07	191.143	101.592	0.037	-4.74	0.0256054	0.089552	3	0.8	0.2	2.2	2.3	2.3	5	4.3
	TRUE		C8 H14 N8 S	Full match	No results	No results	No results	No match	No match	1.51	254.107	255.114	3.552	4.82736e+06	3	0	0					0.106596		No matches found	No matches found	No matches found	6	20	19	No matches found	Single match found	No MS2	[M+H]+1	28562.5	308666	288.877	89.339	0.093	-3.43	0.00565303	0.031204	4.8				2.5		2.7
	TRUE	[Similar to: NP-021183; ΔMass: -533.3264 Da]	C12 H28 N3 O2 P S	Full match	Invalid mass	No results	No results	No match	No results	-0.68	309.164	310.171	3.553	4.04276e+06	1	17	0			73.8		0.163775		No matches found	No matches found	No matches found	6	18	11	No matches found	No matches found	DDA for preferred ion	[M+H]+1	41182.3	1.06377e+06	192.308	113.49	0.039	-4.69	0.00390895	0.0239988								1.4
	TRUE	[Similar to: 2-(2-Methoxyethoxy)-4-(5-{(2S)-1-[4-(methylsulfonyl)benzyl]-2-pyrrolidinyl}-1,2,4-oxadiazol-3-yl)pyridine; ΔMass: -158.0525 Da]	C10 H27 N2 P3 S	Full match	Invalid mass	No results	No results	No results	No results	-2.82	300.11	301.117	3.554	3.19664e+08	0	2	0			62.1		0.109934		No matches found	No matches found	No matches found	6	18	18	No matches found	No matches found	DDA for preferred ion	[M+H]+1	2.70995e+06	3.28273e+07	285.684	82.5805	0.083	-3.6	0.000515113	0.0064568	6.6	3.6			4.5		4.5	4.7
	TRUE	N1-(4-chlorophenyl)-5-benzhydryl-1H-pyrazole-1-carboxamide	C23 H18 Cl N3 O	No match	Invalid mass	No results	No results	No match	No results	-10.21	387.11	388.117	3.558	4.66283e+07	5	12	0	46.8	22.1	74.8	22.1	0.109888		No matches found	No matches found	No matches found	6	19	19	No matches found	No matches found	DDA for preferred ion	[M+H]+1	302268	1.85787e+06	291.104	74.9477	0.163	-2.62	0.00169518	0.0144708	5.8	1.1			2.3		5.8	1.6
	FALSE	[Similar to: Methyl Violet; ΔMass: 159.9725 Da]	C24 H34 N5 O2 P3	Full match	Invalid mass	No results	No results	No results	No results	0.93	517.193	518.2	3.558	2.00572e+07	0	1	0			63.5		0.193017		No matches found	No matches found	No matches found	6	24	16	No matches found	No matches found	DDA for preferred ion	[M+H]+1	14329.8	25020.4	66.3756	258.594	0.573	-0.8	0.0664418	0.152773
	FALSE	2-Amino-5-(3-{[4-(dimethylamino)phenyl]amino}propyl)-6-methyl-4(1H)-pyrimidinethione	C16 H23 N5 S	Full match	No results	No results	No results	Full match	No results	-1.25	317.167	318.174	3.561	5.68114e+06	4	0	0					0.167019		No matches found	No matches found	No matches found	4	18	3	No matches found	No matches found	No MS2	[M+H]+1	97633.1	162391	209.629	60.2642	0.601	-0.73	0.629775	0.733317		1.1	0.2		1.2	0.6	2.9	4.1
	FALSE		C25 H48 N7 O9 P S	Full match	No results	No results	No results	No results	No results	-0.61	653.297	327.656	3.561	2.57462e+07	0	0	0					0.296786		No matches found	No matches found	No matches found	3	17	16	No matches found	No matches found	DDA for other ion	[M+2H]+2	15828.8	33570.2	324.372	236.089	0.472	-1.08	0.0536114	0.134963		6
	TRUE	1-Nitrosopiperazine	C4 H9 N3 O	Full match	Invalid mass	No results	No results	Full match	No results	-1.03	115.074	116.082	3.564	5.14551e+08	5	16	0			69.5		0.0744438		No matches found	No matches found	No matches found	6	16	16	No matches found	No matches found	DDA for preferred ion	[M+H]+1	335870	682218	318.294	200.171	0.492	-1.02	0.0388856	0.112872	0.5	6.2	1.2		0.5	0.8	0.8
	TRUE		C27 H53 N5 O5 P2 S2	Full match	No results	No results	No results	No results	No results	1.25	653.297	327.656	3.565	2.99769e+07	0	0	0					0.297153		No matches found	No matches found	No matches found	4	26	14	No matches found	No matches found	DDA for other ion	[M+2H]+2	19437.5	51880.8	347.208	240.718	0.375	-1.42	0.049542	0.128599		5.5
	TRUE		C23 H38 N5 O P	Full match	No results	No results	No results	No results	No results	-2.58	431.28	432.288	3.593	3.43726e+06	0	0	0					0.280282		No matches found	No matches found	No matches found	6	20	19	No matches found	No matches found	No MS2	[M+H]+1	36822.3	105364	99.7645	206.062	0.349	-1.52	0.0129358	0.0555457
	FALSE	Tolycaine	C15 H22 N2 O3	No match	Invalid mass	No results	No results	No match	No results	-8.28	278.161	279.168	3.596	8.40173e+07	1	14	0	68.2	8.4	94.2	8.7	0.16074		No matches found	No matches found	No matches found	6	28	21	No matches found	No matches found	DDA for preferred ion	[M+H]+1	221641	133281	231.597	168.947	1.663	0.73	0.0658183	0.15265	0.8	5.1	2.7		3	0.2	5.4	3.9
	TRUE	2-oxopiperidine-3-carbohydrazide	C6 H11 N3 O2	No results	Invalid mass	No results	No results	No results	No results	-139952	135.101	158.09	3.617	2.73776e+09	0	5	0	41.5	34.2	87.6	51.3	0.100742		No matches found	No matches found	No matches found	6	22	21	No matches found	No matches found	DDA for other ion	[M+Na]+1	122888	278780	330.631	198.918	0.441	-1.18	0.0346418	0.106527		5.5					1
	TRUE	1-Hydroxy-2-isopropylguanidine	C4 H11 N3 O	Full match	Invalid mass	No results	No results	Full match	No results	-1.48	117.09	118.097	3.621	2.39056e+08	2	6	0			67.3		0.0900383		No matches found	No matches found	No matches found	6	16	15	No matches found	No matches found	DDA for preferred ion	[M+H]+1	107792	247020	317.474	200.995	0.436	-1.2	0.0306749	0.0992261		4.7
	TRUE	[Similar to: NP-003319; ΔMass: 34.0049 Da]	C11 H24 O5 S3	Full match	Invalid mass	No results	No results	No match	No results	-0.41	332.078	333.086	3.628	2.37597e+07	4	3	0			66.8		0.07845		No matches found	No matches found	No matches found	6	13	13	No matches found	No matches found	DDA for preferred ion	[M+H]+1	355224	1.81724e+06	285.373	80.9456	0.195	-2.35	0.000931514	0.00966312	3.6	0.7			0.8		5.8
	FALSE	[Similar to: 2-[(4-cyclopropyl-5-{2-[(4-methoxyphenyl)sulfanyl]ethyl}-4H-1,2,4-triazol-3-yl)sulfanyl]-N-(4-fluorophenyl)acetamide; ΔMass: -74.0585 Da]	C12 H20 N2 O8 S2	Full match	Invalid mass	No results	No results	No match	No results	0.04	384.066	385.073	3.648	1.57059e+08	7	1	0			60.1		0.0661238		No matches found	No matches found	No matches found	6	21	18	No matches found	No matches found	DDA for preferred ion	[M+H]+1	4.39469e+07	4.45677e+07	73.645	90.7779	0.986	-0.02	0.94414	0.96118	6.6	5.5	6.6	5.5	6.6	6.6	6.6	3.2
	FALSE		C25 H42 N10 O4 P2 S5	Full match	No results	No results	No results	No results	No results	-0.32	768.147	769.154	3.649	4.50474e+06	0	0	0					0.146678		No matches found	No matches found	No matches found	6	20	15	No matches found	No matches found	No MS2	[M+H]+1	832304	768229	99.3395	121.44	1.083	0.12	0.829961	0.885913	3.7		3.5		4.8	1.4
	FALSE	N-[(6-fluoro-4H-1,3-benzodioxin-8-yl)methyl]-5-(2-pyridinyl)-2-thiophenesulfonamide	C18 H15 F N2 O4 S2	No match	Full match	No results	No results	No match	No results	-3.72	406.044	407.051	3.65	9.56073e+06	3	2	0	49.3	7.5		8.8	0.0442161		No matches found	No matches found	No matches found	6	17	17	No matches found	No matches found	DDA for preferred ion	[M+H]+1	4.86625e+06	4.53805e+06	63.0033	57.986	1.072	0.1	0.775063	0.846845	4.3	2.6	5.2	3.7	5.1	5.8	5.6
	FALSE		C41 H36 N4 O P2 S4	Full match	No results	No results	No results	No results	No results	-0.52	790.124	791.132	3.651	1.74096e+06	0	0	0					0.124307		No matches found	No matches found	No matches found	6	21	15	No matches found	No matches found	No MS2	[M+H]+1	535839	354183	87.5744	88.9858	1.513	0.6	0.537917	0.657819	1.4		1		3.3	3
	FALSE	[Similar to: NP-020439; ΔMass: 263.1267 Da]	C26 H42 N3 O P3	Full match	Invalid mass	No results	No results	No results	No results	-1.5	505.253	506.261	3.66	3.40324e+06	0	3	0			64.3		0.253315		No matches found	No matches found	No matches found	6	19	17	No matches found	No matches found	DDA for preferred ion	[M+H]+1	52887.2	78965.9	102.389	59.2357	0.67	-0.58	0.49466	0.619613
	FALSE		C22 H44 N O7 P3	Full match	No results	No results	No results	No match	No match	-2.13	527.232	528.239	3.663	876670	3	0	0					0.231942		No matches found	No matches found	No matches found	6	19	20	Single match found	No matches found	No MS2	[M+H]+1	30566.1	41427.4	99.4649	58.4288	0.738	-0.44	0.729275	0.81303		1.7
	FALSE	Choline	C5 H13 N O	Full match	Full match	No results	No results	Partial match	Full match	-1.62	103.1	104.107	3.668	7.69704e+09	15	4	0	93.9	9.7	98.1	9.8	0.0995474		No matches found	No matches found	No matches found	6	20	20	Single match found	No matches found	DDA for preferred ion	[M+H]+1	6.29657e+08	1.06839e+09	130.756	67.1888	0.589	-0.76	0.889864	0.9247	6.6	5.5	5.1	6.2	6.2	6.6	6.6	6.2
	FALSE			No results	No results	No results	No results	No results	No results		281.183	282.19	3.705	8.41129e+06	0	0	0					0.182714		No matches found	No matches found	No matches found	6	22	18	No matches found	No matches found	No MS2	[M+H]+1	90795.1	113481	266.839	79.6708	0.8	-0.32	0.517928	0.640315
	FALSE		C25 H56 Cl N6 O7 P	Full match	No results	No results	No results	No results	No results	-1.82	618.363	310.189	3.706	4.62872e+06	0	0	0					0.362538		No matches found	No matches found	No matches found	3	14	2	No matches found	No matches found	No MS2	[M+2H]+2	45249.4	57770.1	97.9959	242.215	0.783	-0.35	0.300747	0.437463		2	2.7		3.3
	FALSE		C10 H27 N7 O2 P2	Full match	No results	No results	No results	No match	No results	-1.69	339.17	340.177	3.707	9.68646e+06	15	0	0					0.169574		No matches found	No matches found	No matches found	5	26	24	No matches found	No matches found	No MS2	[M+H]+1	131136	164587	203.678	65.2641	0.797	-0.33	0.368918	0.505233								4.3
	FALSE	[Similar to: (2E,4E,14E)-13-Hydroperoxy-N-(2-methylpropyl)icosa-2,4,14-trienamide; ΔMass: -0.1159 Da]	C14 H32 N7 O2 P S	Full match	Invalid mass	No results	No results	No match	No results	2.16	393.208	394.216	3.713	1.8201e+06	5	4	0			67.6		0.208429		No matches found	No matches found	No matches found	6	30	17	No matches found	No matches found	DDA for preferred ion	[M+H]+1	104005	86605.7	167.323	75.3823	1.201	0.26	0.159515	0.27579					3
	FALSE	2_5-Dihydroxypyridine	C5 H5 N O2	Full match	No results	No results	Partial match	Partial match	Full match	-0.66	111.032	112.039	3.714	4.60329e+06	18	0	0					0.0319547		No matches found	No matches found	No matches found	6	22	19	Multiple matches found	No matches found	No MS2	[M+H]+1	145746	1.41379e+06	123.661	96.9214	0.103	-3.28	0.0574341	0.139903	0.8			1.4		1.7	2.9
	FALSE	2-oxopiperidine-3-carbohydrazide	C6 H11 N3 O2	No results	Invalid mass	No results	No results	No results	No results	-14.81	157.083	158.09	3.718	1.27117e+09	0	2	0	41.5	34.2	91.5	51.3	0.0827998		No matches found	No matches found	No matches found	6	22	21	No matches found	No matches found	DDA for preferred ion	[M+H]+1	203614	443476	330.169	192.339	0.459	-1.12	0.0577344	0.140256		5.5					1
	FALSE		C9 H20 N4 O5 S	Full match	No results	No results	No results	No match	No match	-0.3	296.115	297.123	3.724	1.52029e+07	40	0	0					0.115351		No matches found	No matches found	No matches found	6	26	20	No matches found	Single match found	No MS2	[M+H]+1	126219	112790	180.655	183.834	1.119	0.16	0.27753	0.411958		3.9			3.3			4.7
	FALSE	Guanine	C5 H5 N5 O	No match	Invalid mass	No results	No results	No match	No results	-11.13	151.048	152.055	3.73	4.2934e+08	2	4	0	82.1	55.8	96	59.2	0.0477288		No matches found	No matches found	No matches found	6	23	15	No matches found	No matches found	DDA for preferred ion	[M+H]+1	82341.8	116329	326.118	51.7522	0.708	-0.5	0.395254	0.530829	1	0.5	1.4			0.6		5.1
	FALSE		C5 H9 N3 P2	Full match	No results	No results	No results	No results	No results	-0.29	173.027	174.034	3.731	6.37374e+07	0	0	0					0.0271203		No matches found	No matches found	No matches found	6	24	19	No matches found	No matches found	No MS2	[M+H]+1	45754	53370.2	320.285	81.3378	0.857	-0.22	0.390367	0.52662								3.9
	FALSE	[Similar to: 2-(2-Methyl-4-nitro-1H-imidazol-1-yl)-1-[5-(3-pyridinyl)-2-thienyl]-1-ethanone; ΔMass: -177.0179 Da]		No results	Invalid mass	No results	No results	No results	No results		151.045	174.034	3.731	6.37374e+07	0	7	0			70.9		0.0451078		No matches found	No matches found	No matches found	6	24	19	No matches found	No matches found	DDA for other ion	[M+Na]+1	123371	145007	315.199	79.0992	0.851	-0.23	0.565301	0.682521								3.9
	TRUE	1-[3-(Dimethylamino)-1H-1,2,4-triazol-5-yl]-1,2-triazadien-2-ium	C4 H8 N7	No results	No results	No results	No results	Full match	No results	-1.92	154.084	155.091	3.732	1.63815e+07	1	0	0					0.0838229		No matches found	No matches found	No matches found	6	10	10	No matches found	No matches found	No MS2	[M+H]+1	139418	293558	98.8619	213.213	0.475	-1.07	0.0216935	0.0794255
	FALSE	1-{[(Z)-2-(Butylsulfonyl)vinyl]sulfonyl}butane	C10 H20 O4 S2	Full match	No results	No results	No match	Not the top hit	No match	-0.55	268.08	269.087	3.774	5.47453e+06	32	0	0					0.0801535		No matches found	No matches found	No matches found	6	22	21	Multiple matches found	No matches found	DDA for preferred ion	[M+H]+1	131541	397424	204.798	102.975	0.331	-1.6	0.134725	0.245387					0.8		5.6	2
	TRUE	[Similar to: 4-[(4,6-dichloro-2H-1-benzothiin-3-yl)methyl]thiomorpholine; ΔMass: -40.9423 Da]	C8 H21 O5 P3	Full match	Invalid mass	No results	No results	No match	No results	-0.81	290.06	291.067	3.777	7.6783e+06	1	7	0			93.8		0.0599493		No matches found	No matches found	No matches found	6	21	21	No matches found	No matches found	DDA for preferred ion	[M+H]+1	202449	794852	173.928	105.702	0.255	-1.97	0.0343468	0.106378	0.8		0.5	1.1	1.4		4.8	2.8
	TRUE	allopurinol	C5 H4 N4 O	Full match	No results	No results	Partial match	Partial match	Full match	0.17	136.039	137.046	3.778	2.29181e+07	24	0	0					0.0385345		No matches found	No matches found	No matches found	6	20	20	Multiple matches found	No matches found	No MS2	[M+H]+1	463363	1.59773e+06	203.854	89.3975	0.29	-1.79	0.0419367	0.116634	0.5		0.8		2.2		5.2	3.6
	FALSE		C7 H13 N6 O2 P3	Full match	No results	No results	No results	No match	No results	1.44	306.032	307.039	3.788	1.15477e+06	10	0	0					0.0317248		No matches found	No matches found	No matches found	6	26	18	No matches found	No matches found	No MS2	[M+H]+1	37975.8	60913.2	176.79	132.195	0.623	-0.68	0.373103	0.508264				4.5	0.2		6.1	1.4
	FALSE	Tolfenamic acid	C14 H12 Cl N O2	Full match	Invalid mass	No results	No results	Full match	No results	-1.23	261.055	262.063	3.796	2.93049e+07	35	20	0			87.9		0.0553341		No matches found	No matches found	No matches found	6	24	22	No matches found	No matches found	DDA for preferred ion	[M+H]+1	64425	85154.2	54.4064	247.776	0.757	-0.4	0.0830938	0.175832
	FALSE	3-Hydroxy-2-methylpyridine	C6 H7 N O	Full match	Full match	No results	No results	Not the top hit	Full match	0.04	109.053	110.06	3.803	9.11656e+06	24	15	0	90.5	9.5	95.5	36.8	0.052768		No matches found	No matches found	No matches found	6	23	17	Single match found	No matches found	DDA for preferred ion	[M+H]+1	964981	1.46654e+06	82.7053	101.616	0.658	-0.6	0.237123	0.367387	1.1		0.5	1.4		3.3	2	2.6
	FALSE		C23 H17 N O9	Full match	No results	No results	No results	No match	No results	-0.4	451.09	452.097	3.805	2.71356e+06	6	0	0					0.0901509		No matches found	No matches found	No matches found	6	26	23	No matches found	No matches found	No MS2	[M+H]+1	126637	270790	130.356	146.456	0.468	-1.1	0.577685	0.691834	2.5			1.4	2		5.8	1.8
	FALSE	N,N′-diisopropylcarbodiimide	C7 H14 N2	Full match	Invalid mass	No results	No results	Full match	No results	-0.69	126.116	127.123	3.821	7.17119e+07	15	31	0			95.5		0.115611		No matches found	No matches found	No matches found	6	17	16	No matches found	No matches found	DDA for preferred ion	[M+H]+1	201880	138654	307.488	104.274	1.456	0.54	0.0705437	0.157608			4.1	2.6	2.2	3.1	1	5.8
	TRUE	[Similar to: (1S,4aS,7aR)-7-methyl-1-{[(2S,3R,4S,5S,6R)-3,4,5-trihydroxy-6-(hydroxymethyl)oxan-2-yl]oxy}-4a-{[(2S,3R,4R,5R,6S)-3,4,5-trihydroxy-6-methyloxan-2-yl]oxy}-1H,4aH,5H,7aH-cyclopenta[c]pyran-5-one; ΔMass: -247.0233 Da]		No results	Invalid mass	No results	No results	No results	No results		243.145	244.153	3.83	9.1472e+06	0	20	0			71.5		0.145352		No matches found	No matches found	No matches found	6	23	21	No matches found	No matches found	DDA for preferred ion	[M+H]+1	131945	3.26541e+06	133.51	82.7832	0.04	-4.63	0.0184541	0.0705713	0.5			1.6	1.7	0.2	4.4	4.5
	FALSE	[Similar to: NP-019848; ΔMass: 165.0514 Da]	C33 H57 N5 O13	Full match	Invalid mass	No results	No results	No results	No results	-1.54	731.394	732.401	3.833	5.70261e+07	0	14	0			68.2		0.394157		No matches found	No matches found	No matches found	6	23	23	No matches found	No matches found	DDA for preferred ion	[M+H]+1	77947.1	89879.8	325.709	118.735	0.867	-0.21	0.612664	0.716694								4.3
	FALSE	UB6600000	C6 H15 N O2	Full match	No results	No results	No results	Full match	No results	-0.78	133.11	134.117	3.862	4.53946e+07	8	0	0					0.110174		No matches found	No matches found	No matches found	6	21	19	No matches found	No matches found	DDA for preferred ion	[M+H]+1	1.12828e+06	1.51785e+06	86.0248	174.073	0.743	-0.43	0.066861	0.153303	2.6		2.6	2.7	2.2	4.5	3.9	2.6
	FALSE	[Similar to: RPH; ΔMass: -155.0719 Da]		No results	Invalid mass	No results	No results	No results	No results		253.151	254.159	3.869	2.18133e+09	0	2	0			63.8		0.151466		No matches found	No matches found	No matches found	6	20	19	No matches found	No matches found	DDA for preferred ion	[M+H]+1	6.7188e+06	1.24655e+06	283.248	117.531	5.39	2.43	0.0725394	0.160262	6.2	3.2	3.7	3.1	1.7	3	4.2	3.6
	FALSE	4-[2-Hydroxy-3-(isopropylamino)propoxy]-1,2-naphthalenediol	C16 H21 N O4	Full match	No results	No results	No results	Partial match	Full match	1.16	291.147	292.155	3.874	1.25031e+06	28	0	0					0.147397		No matches found	No matches found	No matches found	6	23	23	No matches found	Single match found	DDA for preferred ion	[M+H]+1	37272.9	37662.1	215.515	137.124	0.99	-0.01	0.559376	0.676857				5.2
	FALSE		C22 H18 N9 O3 P	Full match	No results	No results	No results	No match	No results	2.08	487.128	488.135	3.876	1.1585e+08	4	0	0					0.128036		No matches found	No matches found	No matches found	6	22	21	No matches found	No matches found	DDA for preferred ion	[M+H]+1	4.82601e+06	5.0497e+06	81.0918	194.906	0.956	-0.07	0.263737	0.397036	5.1	5.5	5.6	1.6	6.2	6.4	6.1	2
	FALSE		C27 H42 N7 O5 P	Full match	No results	No results	No results	No results	No results	-1.39	575.298	576.305	3.886	3.78437e+07	0	0	0					0.297707		No matches found	No matches found	No matches found	5	24	23	No matches found	No matches found	No MS2	[M+H]+1	83983.8	86916.1	323.383	144.254	0.966	-0.05	0.596435	0.705482		3.9			2.2		0.6
	FALSE	4-Fluoro PV9	C18 H26 F N O	No match	Invalid mass	No results	No results	No results	No results	999972	582.391	292.203	3.888	1.11393e+07	0	2	0	47.8	35.4		35.4	0.391404		No matches found	No matches found	No matches found	6	21	20	No matches found	No matches found	DDA for other ion	[M+2H]+2	346439	537741	141.523	190.836	0.644	-0.63	0.0261074	0.0902571	1.6	1.4		2.7	2.3	1.2
	FALSE		C8 H20 O P2	Full match	No results	No results	No results	No results	No results	-1.73	194.099	195.106	3.891	1.39856e+07	0	0	0					0.0986019		No matches found	No matches found	No matches found	5	25	19	No matches found	No matches found	No MS2	[M+H]+1	42128.2	27752.9	276.81	131.067	1.518	0.6	0.0685991	0.155554	5.8	1.6			1.7
	FALSE	[Similar to: Methyl N-{[(2R)-1-(methoxyacetyl)-4-(phenylcarbamoyl)-2-piperazinyl]carbonyl}-O-methyl-L-tyrosinate; ΔMass: -356.1394 Da]		No results	Invalid mass	No results	No results	No results	No results		156.088	157.095	3.901	6.9233e+06	0	3	0			88.9		0.0876706		No matches found	No matches found	No matches found	6	26	25	No matches found	No matches found	DDA for preferred ion	[M+H]+1	1.84256e+06	2.4186e+06	56.4784	46.2286	0.762	-0.39	0.253876	0.387032	2.2	1.8	3.7	4.5	3.9	4.1	5.4	3.3
	FALSE		C8 H20 O P2	Full match	No results	No results	No results	No results	No results	-0.75	194.099	195.106	3.934	1.49529e+07	0	0	0					0.0987928		No matches found	No matches found	No matches found	4	28	22	No matches found	No matches found	No MS2	[M+H]+1	32692.1	35024.7	271.495	50.494	0.933	-0.1	0.0570577	0.139741		1.6			1.7			3.3
	FALSE	4-[2-Hydroxy-3-(isopropylamino)propoxy]-1,2-naphthalenediol	C16 H21 N O4	Full match	No results	No results	No results	Partial match	Full match	1.15	291.147	292.155	3.945	1.79693e+06	28	0	0					0.147393		No matches found	No matches found	No matches found	6	15	14	No matches found	Single match found	DDA for preferred ion	[M+H]+1	16386.7	24425	276.566	46.916	0.671	-0.58	0.480145	0.607332				5.6
	FALSE	Dibutyl 3-nitrophenyl phosphate	C14 H22 N O6 P	Full match	No results	No results	No results	Full match	No results	1.1	331.119	332.126	3.957	4.23662e+07	2	0	0					0.118838		No matches found	No matches found	No matches found	6	24	23	No matches found	No matches found	No MS2	[M+H]+1	40157.3	112464	382.826	36.9865	0.357	-1.49	0.795743	0.860259
	TRUE		C35 H62 N6 O11 P2	Full match	No results	No results	No results	No match	No results	-0.54	804.395	403.205	3.958	6.50473e+06	1	0	0					0.394741		No matches found	No matches found	No matches found	6	16	15	No matches found	No matches found	No MS2	[M+2H]+2	20595.3	57398.8	247.119	231.466	0.359	-1.48	0.0495872	0.128599		3.7
	TRUE		C42 H95 N10 O10 P3 S3	Full match	No results	No results	No results	No results	No results	-1.89	1088.56	545.287	3.983	1.54663e+06	0	0	0					0.558704		No matches found	No matches found	No matches found	3	19	19	No matches found	No matches found	No MS2	[M+2H]+2	11531.9	26972.6	123.105	222.462	0.428	-1.23	0.0440036	0.120161
	FALSE		C27 H51 N O6 P2 S	Full match	No results	No results	No results	No results	No results	1.16	579.292	580.299	3.988	4.69532e+06	0	0	0					0.291904		No matches found	No matches found	No matches found	4	26	23	No matches found	No matches found	No MS2	[M+H]+1	25043.5	64577.4	208.339	68.7777	0.388	-1.37	0.867994	0.908776		3			2.6
	FALSE		C11 H22 N10 O6	Full match	No results	No results	No results	No match	No results	-1.12	390.172	391.179	4.024	6.68835e+06	5	0	0					0.171942		No matches found	No matches found	No matches found	5	24	24	No matches found	No matches found	No MS2	[M+H]+1	31254.6	112553	278.34	45.2285	0.278	-1.85	0.400784	0.535071
	FALSE	[Similar to: 11-piperidino-2,3-dihydro-1H-cyclopenta[4,5]pyrido[1,2-a]benzimidazole-4-carbonitrile; ΔMass: 18.9996 Da]	C13 H25 N3 O7	Full match	Invalid mass	No results	No results	No match	No results	-2.68	335.168	336.176	4.029	1.70055e+07	5	10	0			73.2		0.168351		No matches found	No matches found	No matches found	6	23	21	No matches found	No matches found	DDA for preferred ion	[M+H]+1	31092.4	81817.7	308.511	43.9914	0.38	-1.4	0.762115	0.837565				6.2
	TRUE		C10 H7 N	Full match	No results	No results	No results	No results	No results	-3.75	141.057	142.065	4.029	4.28665e+06	0	0	0					0.0573204		No matches found	No matches found	No matches found	6	30	16	No matches found	No matches found	No MS2	[M+H]+1	78475.6	825143	157.731	60.7208	0.095	-3.39	0.000805008	0.0087793	4.8	1.8			4.2			3.7
	TRUE	tetrahydroquinoxaline	C8 H10 N2	Full match	Invalid mass	No results	No results	Full match	No results	-0.76	134.084	118.065	4.029	4.82006e+07	30	3	0			88.9		0.0842968		No matches found	No matches found	No matches found	6	26	15	No matches found	No matches found	DDA for other ion	[M+H-NH3]+1	1.87812e+06	6.22493e+06	143.486	55.9652	0.302	-1.73	0.00410279	0.0247773	5.5	3.9	2.3	0.5	6.2		6	4.7
	FALSE	[Similar to: WNK; ΔMass: -145.0896 Da]	C11 H19 N5 O5	Full match	Invalid mass	No results	No results	No results	No results	-1.5	301.138	302.145	4.03	4.1348e+08	0	24	0			84.6		0.138166		No matches found	No matches found	No matches found	6	29	24	No matches found	No matches found	DDA for preferred ion	[M+H]+1	230806	135629	315.336	53.3446	1.702	0.77	0.180694	0.298992	5.5	0.8	2.5		3.5			2.4
	TRUE	1,5-Naphthalenediamine	C10 H10 N2	No match	Invalid mass	No results	No results	No match	No match	-139066	136.1	159.089	4.032	1.1166e+08	41	12	0	72.7	62.3	98	72	0.100163		No matches found	No matches found	No matches found	6	29	25	No matches found	Multiple matches found	DDA for other ion	[M+Na]+1	1.73556e+06	1.27727e+07	183.096	48.4633	0.136	-2.88	0.00100455	0.0102441	5.8	5.1	4.2	0.2	5.8		5.6	6.2
	TRUE	N'-Hydroxy-1,3-dimethyl-1H-pyrazole-5-carboximidamide	C6 H10 N4 O	No results	Invalid mass	No results	No results	No match	No results	-10.69	154.084	155.091	4.033	2.21297e+08	1	15	0	73.9	64.1	91.5	67.5	0.0838133		No matches found	No matches found	No matches found	6	22	21	No matches found	No matches found	DDA for preferred ion	[M+H]+1	37428.5	247528	281.224	207.583	0.151	-2.73	0.0139021	0.0584926		3.2
	TRUE	Indole;1-Benzazole	C8 H7 N	Full match	No results	No results	Partial match	Partial match	Full match	-0.69	117.058	118.065	4.034	4.82006e+07	6	0	0					0.057768		No matches found	No matches found	No matches found	6	26	15	Single match found	No matches found	No MS2	[M+H]+1	693099	6.22493e+06	162.573	62.2672	0.111	-3.17	0.00200405	0.0160058	5.5	3.9	2.3	0.5	6.2		4.6	4.7
	TRUE	1,5-Naphthalenediamine	C10 H10 N2	No results	Invalid mass	No results	No results	No results	No results	-14.85	158.082	159.089	4.036	1.1166e+08	0	12	0	72.7	62.3	98	72	0.0820501		No matches found	No matches found	No matches found	6	29	25	No matches found	No matches found	DDA for preferred ion	[M+H]+1	1.73556e+06	1.30194e+07	202.946	48.2961	0.133	-2.91	0.00049153	0.00629228	5.8	5.1	4.2	0.2	5.8		5.6	6.2
	FALSE	NP-022010	C14 H23 N O5	No match	Invalid mass	No results	No results	No match	No results	73409.8	306.091	307.098	4.039	3.08552e+06	1	5	0	45	7.3	70.7	33.4	0.0909831		No matches found	No matches found	No matches found	3	25	22	No matches found	No matches found	DDA for preferred ion	[M+H]+1	57945.6	137185	245.626	37.7398	0.422	-1.24	0.0947499	0.193466	3.7
	FALSE		C11 H28 N10 O S2	Full match	No results	No results	No results	No match	No results	-0.4	380.189	381.196	4.041	2.00139e+06	4	0	0					0.188746		No matches found	No matches found	No matches found	6	21	21	No matches found	No matches found	No MS2	[M+H]+1	64511.2	113312	165.172	35.0601	0.569	-0.81	0.771942	0.844458		1.8	0.2		4.2			2.6
	FALSE	Isoniazid	C6 H7 N3 O	Full match	No results	No results	No results	Full match	No results	-0.05	137.059	138.066	4.045	4.04543e+07	29	0	0					0.0589056		No matches found	No matches found	No matches found	6	13	13	No matches found	No matches found	No MS2	[M+H]+1	993032	1.75024e+06	140.448	187.832	0.567	-0.82	0.177683	0.296686		2.2	1.1	0.7		0.7
	FALSE	2-(2-amino-3-methylbutanamido)-3-phenylpropanoic acid	C14 H20 N2 O3	Full match	Full match	No results	No results	Not the top hit	No results	-2.04	264.147	265.154	4.05	1.32767e+08	41	11	0	86.6	9.3	90.6	34.3	0.146853		No matches found	No matches found	No matches found	6	26	25	No matches found	No matches found	DDA for preferred ion	[M+H]+1	77689.7	129516	196.455	228.21	0.6	-0.74	0.397198	0.532251		5.8	2.3		6.2		1.1	6.2
	TRUE		C19 H39 N9 O4	Full match	No results	No results	No results	No results	No results	-2.97	457.311	458.318	4.055	7.11753e+06	0	0	0					0.311141		No matches found	No matches found	No matches found	6	13	13	No matches found	No matches found	No MS2	[M+H]+1	22993.4	111249	159.681	230.969	0.207	-2.27	0.00708231	0.0363665		0.5
	TRUE		C4 H13 N7	Full match	No results	No results	No results	No results	No results	1.92	159.124	160.131	4.055	9.69013e+06	0	0	0					0.12355		No matches found	No matches found	No matches found	6	22	20	No matches found	No matches found	No MS2	[M+H]+1	202827	3.36107e+06	143.24	85.4979	0.06	-4.05	0.0210342	0.0784435				0.5		1	3.3	1.8
	TRUE		C7 H17 N7 O2	Full match	No results	No results	No results	No match	No results	-2.98	231.144	232.151	4.057	2.98284e+08	1	0	0					0.143683		No matches found	No matches found	No matches found	6	21	21	No matches found	No matches found	No MS2	[M+H]+1	2.94205e+06	6.3173e+07	250.63	105.085	0.047	-4.42	0.0266144	0.0908108	1.1	2.7	3.7	3.3	2.6	4.1	5.6	5.8
	FALSE			No results	No results	No results	No results	No results	No results		79.9407	80.948	4.06	1.29309e+07	0	0	0					0.940672		No matches found	No matches found	No matches found	4	9	9	No matches found	No matches found	DDA for preferred ion	[M+H]+1	1.42999e+06	1.14844e+06	41.3662	163.117	1.245	0.32	0.780835	0.851606		0.8	4.1	3.3		4.8	3.3
	FALSE	Mardepodect	C25 H20 N4 O	No results	No results	No results	No results	Full match	No results	-1.55	392.163	393.17	4.07	2.5495e+06	16	0	0					0.163103		No matches found	No matches found	No matches found	4	20	19	No matches found	No matches found	DDA for preferred ion	[M+H]+1	10493.5	24479.2	290.263	50.7225	0.429	-1.22	0.919268	0.945516
	TRUE	[Similar to: Leucylproline; ΔMass: -133.0715 Da]		No results	Invalid mass	No results	No results	No results	No results		95.0759	118.065	4.081	4.82006e+07	0	21	0			96.4		0.0759165		No matches found	No matches found	No matches found	6	26	15	No matches found	No matches found	DDA for other ion	[M+Na]+1	1.87812e+06	6.22493e+06	143.509	55.9652	0.302	-1.73	0.0040955	0.0247773	5.5	3.9	2.3	0.5	6.2	0.5	6	6.6
	FALSE	[Similar to: NP-020293; ΔMass: -18.0016 Da]		No results	Invalid mass	No results	No results	No results	No results		156.099	157.106	4.088	1.85127e+07	0	1	0			76.8		0.0987927		No matches found	No matches found	No matches found	6	19	18	No matches found	No matches found	DDA for preferred ion	[M+H]+1	18301.7	41587.1	313.558	51.132	0.44	-1.18	0.722393	0.80779
	TRUE	2-{2-[Ethyl(3-methyl-4-nitrosophenyl)amino]ethyl}hexahydro-1H-isoindole-1,3(2H)-dione	C19 H25 N3 O3	Full match	No results	No results	No results	Full match	No results	-0.11	343.19	344.197	4.097	2.16522e+06	9	0	0					0.189555		No matches found	No matches found	No matches found	6	14	13	No matches found	No matches found	No MS2	[M+H]+1	20285.7	550012	150.517	90.5689	0.037	-4.76	3.42007e-06	0.000233722
	FALSE	[Similar to: ?17-6-keto Prostaglandin F1?; ΔMass: 2.0743 Da]	C19 H38 N4 O3	Full match	Invalid mass	No results	No results	No results	No results	-0.65	370.294	371.302	4.1	6.49714e+07	0	20	0			99		0.294149		No matches found	No matches found	No matches found	6	20	20	No matches found	No matches found	DDA for preferred ion	[M+H]+1	7.50086e+06	1.00535e+07	75.1881	101.865	0.746	-0.42	0.125641	0.235496	2.8	3.6	5.2	5.5	5.8	5.2	3.9	5.5
	FALSE	2B73S48786	C27 H45 N O2	Full match	No results	No results	No results	Full match	No results	2.53	415.346	416.353	4.104	4.90002e+06	12	0	0					0.34608		No matches found	No matches found	No matches found	4	9	7	No matches found	No matches found	DDA for preferred ion	[M+H]+1	1.68115e+06	1.9011e+06	78.288	80.36	0.884	-0.18	0.44647	0.580411
	FALSE	[Similar to: Panthenol; ΔMass: -55.0535 Da]		No results	Invalid mass	No results	No results	No results	No results		150.078	151.085	4.106	5.25069e+06	0	10	0			89.4		0.077896		No matches found	No matches found	No matches found	6	23	19	No matches found	No matches found	DDA for preferred ion	[M+H]+1	300648	272213	172.725	49.1024	1.104	0.14	0.262236	0.395766			0.5	0.5		0.5
	TRUE	6-(butylthio)-purine	C9 H12 N4 S	Full match	Invalid mass	No results	No results	Full match	No results	2.4	208.079	209.086	4.122	1.04845e+08	33	24	0			84.7		0.0787673		No matches found	No matches found	No matches found	6	11	11	No matches found	No matches found	DDA for preferred ion	[M+H]+1	43035.8	1.64815e+07	222.433	118.856	0.003	-8.58	0.000226973	0.00406983	2.2						5.4	5.1
	TRUE	N-Methylpyridinium	C6 H7 N	Full match	No results	No results	No results	Partial match	Full match	0.8	93.0579	94.0652	4.127	3.51347e+06	7	0	0					0.0579235		No matches found	No matches found	No matches found	6	16	13	Single match found	Single match found	No MS2	[M+H]+1	155171	652090	75.3234	108.684	0.238	-2.07	0.00470405	0.0277477					0		0.8	1.2
	TRUE	Amiphenazole	C9 H9 N3 S	No results	Invalid mass	No results	No results	Full match	No results	2.39	191.052	209.086	4.132	1.04845e+08	10	24	0			84.7		0.0521752		No matches found	No matches found	No matches found	6	11	11	No matches found	No matches found	DDA for preferred ion	[M+NH4]+1	34150.3	1.64815e+07	223.786	118.922	0.002	-8.91	0.000280461	0.00451993	2.2						5.4	5.1
	FALSE	[Similar to: RPH; ΔMass: -155.0719 Da]		No results	Invalid mass	No results	No results	No results	No results		253.151	254.159	4.141	4.34008e+08	0	2	0			67.4		0.151468		No matches found	No matches found	No matches found	6	23	23	No matches found	No matches found	DDA for preferred ion	[M+H]+1	210618	151716	224.377	39.8968	1.388	0.47	0.211307	0.335747	6.6			3.1		4.6
	TRUE	[Similar to: 1-{4-methoxy-3-[(2-pyridylthio)methyl]phenyl}ethan-1-one; ΔMass: -146.0086 Da]		No results	Invalid mass	No results	No results	No results	No results		127.074	145.107	4.144	1.31472e+09	0	2	0			65.2		0.0737375		No matches found	No matches found	No matches found	6	10	9	No matches found	No matches found	DDA for preferred ion	[M+NH4]+1	183347	775281	288.125	180.669	0.236	-2.08	0.0405301	0.115026		5.1	0.5	0	0.2		1.4
	FALSE	2-Aminoacetophenone;O-Acetylaniline	C8 H9 N O	Full match	No results	No results	No results	Partial match	Full match	0.78	135.069	136.076	4.146	8.09381e+06	59	0	0					0.0685186		No matches found	No matches found	No matches found	6	13	13	Multiple matches found	Single match found	No MS2	[M+H]+1	285045	1.38245e+06	154.454	114.311	0.206	-2.28	0.0539062	0.13514	2.6	1.8			0.5	2	0.6	2.4
	FALSE	[Similar to: RPH; ΔMass: -172.0986 Da]		No results	Invalid mass	No results	No results	No results	No results		236.125	254.159	4.147	4.34008e+08	0	2	0			67.4		0.124764		No matches found	No matches found	No matches found	6	23	23	No matches found	No matches found	DDA for preferred ion	[M+NH4]+1	77638.8	132369	224.115	39.7833	0.587	-0.77	0.290028	0.425957	6.6			3.1
	TRUE	[Similar to: 1-{4-methoxy-3-[(2-pyridylthio)methyl]phenyl}ethan-1-one; ΔMass: -128.9821 Da]		No results	Invalid mass	No results	No results	No results	No results		144.1	145.108	4.149	1.31472e+09	0	2	0			65.2		0.100235		No matches found	No matches found	No matches found	6	10	9	No matches found	No matches found	DDA for preferred ion	[M+H]+1	183347	927598	287.697	180.632	0.198	-2.34	0.0370008	0.109717		5.1	0.5	0	0.2		1.4
	FALSE	Acetonecyanohydrin	C4 H7 N O	Full match	No results	No results	Partial match	Partial match	Full match	-0.65	85.0527	86.06	4.152	3.39912e+07	16	0	0					0.0527085		No matches found	No matches found	No matches found	6	19	19	Single match found	No matches found	DDA for preferred ion	[M+H]+1	296745	290675	173.976	186.65	1.021	0.03	0.127551	0.237819		3.7	0.5		0.6	0.8	1.7
	TRUE	[Similar to: 1-{2,8-dioxo-1,7-diazatricyclo[7.3.0.0Âl,â·]dodecan-3-yl}propan-2-yl carbamate; ΔMass: 68.9430 Da]	C22 H20 O S2	Full match	Invalid mass	No results	No results	No match	No results	1.83	364.096	365.103	4.157	7.87625e+07	1	23	0			79.2		0.0962236		No matches found	No matches found	No matches found	6	20	13	No matches found	No matches found	DDA for preferred ion	[M+H]+1	339943	2.25799e+06	301.941	69.4836	0.151	-2.73	0.00786214	0.0387737	4.7	1.8			1.2		4.6	2.2
	FALSE	5-Amino-1H-pyrazole-1-ethanol	C5 H9 N3 O	Full match	Invalid mass	No results	No results	Full match	No results	-0.91	127.074	128.082	4.157	1.72253e+08	14	22	0			93.7		0.0744462		No matches found	No matches found	No matches found	6	12	12	No matches found	No matches found	DDA for preferred ion	[M+H]+1	627312	871729	271.506	193.884	0.72	-0.47	0.0955051	0.194129		4.7		1.2			0.7
	TRUE	[Similar to: L-Phenylalanine; ΔMass: -21.9853 Da]		No results	Invalid mass	No results	No results	No results	No results		143.094	166.083	4.165	9.00168e+09	0	24	0			97		0.0937102		No matches found	No matches found	No matches found	6	16	15	No matches found	No matches found	DDA for other ion	[M+Na]+1	2.74953e+08	1.138e+09	175.727	57.0769	0.242	-2.05	0.00375384	0.0232881	6.2	6.6	5.8	5.8	6.6	0.7	6.6	6.6
	TRUE	[Similar to: Nα-[(3-{[(4-acetylphenyl)carbamoyl]amino}-1,4,5-trihydroxycyclohexyl)carbonyl]phenylalaninamide; ΔMass: -255.1570 Da]	C6 H11 N7 P2	Full match	Invalid mass	No results	No results	No match	No results	-2.69	243.054	244.062	4.171	3.54463e+07	1	20	0			98.4		0.0544614		No matches found	No matches found	No matches found	6	11	10	No matches found	No matches found	DDA for preferred ion	[M+H]+1	354356	1.67228e+06	212.781	87.5042	0.212	-2.24	0.0101733	0.0466061	4.7	3.2			3.1		6.1	5.5
	TRUE	Indoline_OK	C8 H9 N	Full match	No match	No results	No results	Full match	Partial match	-0.57	119.073	120.081	4.174	4.38504e+09	12	22	0			98.2		0.0734308		No matches found	No matches found	No matches found	6	18	16	No matches found	Single match found	DDA for preferred ion	[M+H]+1	1.36713e+08	5.80877e+08	175.642	55.1479	0.235	-2.09	0.00350468	0.0225973	6.2	6.2	5.8	4.7	6.6	0.7	6.6	6.6
	TRUE		C7 H6	Full match	No results	No results	No results	No results	No results	-2.42	90.0467	91.054	4.179	1.63812e+07	0	0	0					0.0467321		No matches found	No matches found	No matches found	6	16	16	No matches found	No matches found	DDA for other ion	[M+H]+1	473921	1.87257e+06	173.875	54.7641	0.253	-1.98	0.00408676	0.0247773	3.2	3.6	1		3.1		5.4	4.3
	TRUE	phenylpropynal_OK	C9 H6 O	Full match	Invalid mass	No results	No results	Full match	No results	0.3	130.042	131.049	4.18	4.34286e+07	2	20	0			97.4		0.0419037		No matches found	No matches found	No matches found	6	14	14	No matches found	No matches found	DDA for preferred ion	[M+H]+1	1.16349e+06	5.06622e+06	178.978	57.0173	0.23	-2.12	0.00284209	0.0196551	4.7	4.3	0		3.7		6	5.5
	TRUE	Phenylacetylene_OK	C8 H6	Full match	Invalid mass	No results	No results	Full match	No results	-1.23	102.047	120.081	4.18	4.38504e+09	1	22	0			98.2		0.0468245		No matches found	No matches found	No matches found	6	18	16	No matches found	No matches found	DDA for preferred ion	[M+NH4]+1	1.36713e+08	5.80877e+08	175.642	55.1479	0.235	-2.09	0.00350468	0.0225973	6.2	6.2	5.8	4.7	6.6	0.7	6.6	6.6
	TRUE		C3 H9 N4 O P	Full match	No results	No results	No results	No match	No results	-2.56	148.051	149.058	4.18	4.64425e+07	2	0	0					0.0510184		No matches found	No matches found	No matches found	6	16	15	No matches found	No matches found	No MS2	[M+H]+1	1.31536e+06	5.81742e+06	178.132	56.4324	0.226	-2.14	0.00300987	0.0203206	5.1	4.3	1.5	0.8	4.5		4.8	5.8
	TRUE		C6 H4	Full match	No results	No results	No results	No results	No results	-1.35	76.0312	118.065	4.18	1.26275e+08	0	0	0					0.0311972		No matches found	No matches found	No matches found	6	16	16	No matches found	No matches found	DDA for preferred ion	[M+ACN+H]+1	4.54353e+06	1.91061e+07	168.388	50.8682	0.238	-2.07	0.00339414	0.022245	5.8	3.9	2		5.8	0.5	6	5.8
	TRUE	[Similar to: L-Phenylalanine; ΔMass: -0.0034 Da]		No results	Invalid mass	No results	No results	No results	No results		165.076	166.083	4.182	9.00168e+09	0	24	0			97		0.0755659		No matches found	No matches found	No matches found	6	16	15	No matches found	No matches found	DDA for preferred ion	[M+H]+1	2.74953e+08	1.138e+09	175.726	57.0769	0.242	-2.05	0.00374693	0.0232881	6.2	6.6	5.8	5.8	6.6	0.7	6.6	6.6
	TRUE	Indole;1-Benzazole	C8 H7 N	Full match	Invalid mass	No results	Partial match	Partial match	Full match	-0.43	117.058	118.065	4.183	1.26275e+08	6	10	0			87.6		0.0577994		No matches found	No matches found	No matches found	6	16	16	Single match found	No matches found	DDA for preferred ion	[M+H]+1	4.54353e+06	1.91061e+07	168.381	50.8682	0.238	-2.07	0.00340145	0.022245	5.8	3.9	2		5.8	0.5	6	5.8
	TRUE	[Similar to: 2-({2-[(tert-butoxycarbonyl)amino]propanoyl}amino)-3-phenylpropanoic acid; ΔMass: -147.0955 Da]		No results	Invalid mass	No results	No results	No results	No results		189.073	207.107	4.183	1.93573e+08	0	23	0			98.6		0.0730631		No matches found	No matches found	No matches found	6	12	12	No matches found	No matches found	DDA for preferred ion	[M+NH4]+1	5.62437e+06	2.54757e+07	170.558	58.2017	0.221	-2.18	0.00255202	0.0188016	5.5	5.1	2	0.2	5.8		6.6	6.6
	TRUE	[Similar to: DL-2-(acetylamino)-3-phenylpropanoic acid; ΔMass: -0.9898 Da]		No results	Invalid mass	No results	No results	No results	No results		206.1	207.107	4.184	1.93573e+08	0	23	0			98.6		0.099779		No matches found	No matches found	No matches found	6	12	12	No matches found	No matches found	DDA for preferred ion	[M+H]+1	5.62437e+06	2.54757e+07	170.561	58.2017	0.221	-2.18	0.00258048	0.0188573	5.5	5.1	2	0.2	5.8		6.6	6.6
	FALSE		C22 H47 N P2	Full match	No results	No results	No results	No results	No results	2.03	387.319	388.326	4.184	2.28578e+07	0	0	0					0.319159		No matches found	No matches found	No matches found	4	11	10	No matches found	No matches found	No MS2	[M+H]+1	2.73584e+06	2.45618e+06	93.6246	142.441	1.114	0.16	0.453904	0.58563	3.2	2.2		4.1			3.3	3.3
	TRUE	Benzaldehyde	C7 H6 O	Full match	No results	No results	Full match	Full match	Full match	-2.86	106.042	107.049	4.184	1.87537e+07	1	0	0					0.0415612		No matches found	No matches found	No matches found	6	18	17	Multiple matches found	Single match found	No MS2	[M+H]+1	571763	2.57763e+06	175.583	54.1873	0.222	-2.17	0.0028391	0.0196551	3.9	4.3			3.5		6.1	5.1
	TRUE	2-[2-(1H-pyrazol-5-ylmethylidene)hydrazono]-1,3-thiazolan-4-one	C7 H7 N5 O S	Full match	Full match	No results	No results	Partial match	No results	-1.63	209.037	210.044	4.185	2.01735e+07	4	1	0	54.4	36.7		46.1	0.0367899		No matches found	No matches found	No matches found	6	17	12	No matches found	No matches found	DDA for preferred ion	[M+H]+1	503432	2.68501e+06	174.472	122.572	0.187	-2.42	0.00181936	0.0151334	2.4	2			3.1		4.1	4.7
	TRUE		C4 H14 N3 O2 P	Full match	No results	No results	No results	No results	No results	-0.13	167.082	168.09	4.193	1.22068e+07	0	0	0					0.0823415		No matches found	No matches found	No matches found	6	12	12	No matches found	No matches found	No MS2	[M+H]+1	489886	2.10186e+06	160.304	51.7299	0.233	-2.1	0.00283356	0.0196551	4.7	3.2			1.6		5.4	4.3
	TRUE	N'-Hydroxy-1,3-dimethyl-1H-pyrazole-5-carboximidamide	C6 H10 N4 O	No results	Invalid mass	No results	No results	No match	No results	-10.31	154.084	155.091	4.194	1.80567e+08	1	15	0	73.9	64.1	91.5	67.5	0.0838718		No matches found	No matches found	No matches found	3	22	8	No matches found	No matches found	DDA for preferred ion	[M+H]+1	42808.7	173185	326.553	284.443	0.247	-2.02	0.0391014	0.112925
	FALSE	Ethyl [bis(cyclohexylamino)phosphoryl]carbamate	C15 H30 N3 O3 P	No results	No results	No results	No results	Full match	No results	1.65	331.203	332.21	4.196	2.87996e+06	1	0	0					0.203025		No matches found	No matches found	No matches found	6	13	13	No matches found	No matches found	No MS2	[M+H]+1	117231	135059	157.665	42.3463	0.868	-0.2	0.924967	0.949156		1.4			4.5
	FALSE			No results	No results	No results	No results	No results	No results		710.038	711.045	4.196	2.14052e+07	0	0	0					0.0381625		No matches found	No matches found	No matches found	6	20	17	No matches found	No matches found	DDA for preferred ion	[M+H]+1	1.21523e+07	1.1924e+07	37.6977	31.4522	1.019	0.03	0.490381	0.615534	1.4	2.6	6	3.7	4.4	6	3.8	3.7
	FALSE			No results	No results	No results	No results	No results	No results		708.041	709.049	4.198	2.00351e+07	0	0	0					0.0414305		No matches found	No matches found	No matches found	6	23	23	No matches found	No matches found	DDA for preferred ion	[M+H]+1	1.02844e+07	1.05296e+07	44.8151	29.8423	0.977	-0.03	0.36759	0.503797	0.7	2	5.5	3.2	4.3	5.5	4.5	2.8
	FALSE			No results	No results	No results	No results	No results	No results		714.031	715.038	4.199	1.88544e+07	0	0	0					0.0311754		No matches found	No matches found	No matches found	6	22	22	No matches found	No matches found	No MS2	[M+H]+1	9.87594e+06	1.00576e+07	41.5462	29.7774	0.982	-0.03	0.488213	0.615374	2	2	5.5	2.8	3.9	5.5	4.8	2.4
	FALSE	Ethyl [bis(cyclohexylamino)phosphoryl]carbamate	C15 H30 N3 O3 P	Full match	No results	No results	No results	Full match	No results	1.54	331.203	332.21	4.2	2.87996e+06	1	0	0					0.202989		No matches found	No matches found	No matches found	6	13	13	No matches found	No matches found	No MS2	[M+H]+1	139423	160626	150.48	42.9867	0.868	-0.2	0.799157	0.861312		1.4			5.2
	FALSE	[Similar to: Phenylephrine; ΔMass: 380.0072 Da]	C22 H31 N O7 P2 S2	Full match	Invalid mass	No results	No results	No results	No results	0.12	547.102	548.109	4.201	6.55346e+07	0	1	0			60.4		0.10178		No matches found	No matches found	No matches found	6	24	19	No matches found	No matches found	DDA for preferred ion	[M+H]+1	111807	476120	314.322	92.2535	0.235	-2.09	0.127711	0.237819	5.8	0.8			1		4.2
	FALSE	[Similar to: 3-(4-chloroanilino)-2-(isopropylsulfonyl)acrylonitrile; ΔMass: 427.9962 Da]		No results	Invalid mass	No results	No results	No results	No results		712.035	713.042	4.203	2.39676e+07	0	1	0			60.8		0.0347959		No matches found	No matches found	No matches found	6	22	22	No matches found	No matches found	DDA for preferred ion	[M+H]+1	1.25424e+07	1.26921e+07	42.2648	30.2825	0.988	-0.02	0.472657	0.601184	2	2	5.5	2.8	3.9	5.5	3.3	3.2
	FALSE		C8 H22 Br Cl N10 O4 P2	Full match	No results	No results	No results	No match	No results	-3.31	498.016	499.023	4.204	3.86435e+06	1	0	0					0.0156129		No matches found	No matches found	No matches found	6	20	20	No matches found	No matches found	No MS2	[M+H]+1	1.69041e+06	2.0213e+06	44.6443	31.9725	0.836	-0.26	0.276883	0.411675		1.4	2.2	1.4	1.8	2.6	2.7	1.4
	FALSE		C8 H13 N5 O6 P2	Full match	No results	No results	No results	No match	No results	1.25	337.035	338.042	4.204	9.39468e+06	5	0	0					0.0345277		No matches found	No matches found	No matches found	6	24	23	No matches found	No matches found	No MS2	[M+H]+1	4.50622e+06	4.48781e+06	47.2277	30.1714	1.004	0.01	0.7152	0.802487		1.3	4.7	2.4	3.6	4.3	2.2	2
	FALSE		C15 H36 Cl N6 O10 P3 S4	Full match	No results	No results	No results	No results	No results	0.97	716.028	717.036	4.205	1.04493e+07	0	0	0					0.028404		No matches found	No matches found	No matches found	6	21	21	No matches found	No matches found	DDA for preferred ion	[M+H]+1	5.37525e+06	5.50986e+06	49.5081	33.6052	0.976	-0.04	0.309296	0.446981	0.7	0.9	2.4	2.4	3.6	5.5	2.6	2
	FALSE	[Similar to: FNK; ΔMass: -288.1076 Da]		No results	Invalid mass	No results	No results	No results	No results		119.109	120.117	4.213	1.69273e+06	0	20	0			98		0.109288		No matches found	No matches found	No matches found	4	23	15	No matches found	No matches found	DDA for preferred ion	[M+H]+1	37887.2	71666.6	201.614	98.2527	0.529	-0.92	0.220787	0.347893		2.3			4.4			4.2
	TRUE	1-Methylnicotinamide	C7 H8 N2 O	Full match	Full match	No results	No results	Partial match	Full match	-0.25	136.064	137.071	4.214	1.07569e+08	45	13	0	95.4	52	90.1	90.3	0.0636287		No matches found	No matches found	No matches found	6	25	24	Multiple matches found	Single match found	DDA for preferred ion	[M+H]+1	3.55026e+06	2.51505e+07	91.3994	98.5575	0.141	-2.82	0.0472207	0.12477	3.2	2.2	4.1	5.8	3.7	5.6	5.2	4.3
	FALSE	MFCD00666161	C16 H14 Cl N O3 S	No results	Invalid mass	No results	No results	Full match	No results	-1.35	335.038	336.045	4.216	4.70535e+06	14	10	0			73.2		0.0378407		No matches found	No matches found	No matches found	6	25	25	No matches found	No matches found	DDA for preferred ion	[M+H]+1	2.1212e+06	1.93431e+06	47.7954	36.5071	1.097	0.13	0.929778	0.950849		0.7		1.4	2.2	3	1.6
	FALSE			No results	No results	No results	No results	No results	No results		1420.08	711.045	4.219	2.00351e+07	0	0	0					0.0754276		No matches found	No matches found	No matches found	6	21	21	No matches found	No matches found	DDA for other ion	[M+2H]+2	1.04408e+07	1.05398e+07	44.6256	29.7927	0.991	-0.01	0.375283	0.510464	0.7	2	5.5	3.2	4.3	5.5	4.5	2.8
	FALSE	Leucylproline	C11 H20 N2 O3	No match	Invalid mass	No results	No results	No results	No results	-13.34	228.144	229.152	4.236	2.92175e+08	0	11	0	93.9	9.7	94.6	35	0.144348		No matches found	No matches found	No matches found	5	28	25	No matches found	No matches found	DDA for preferred ion	[M+H]+1	993376	291263	321.589	148.15	3.411	1.77	0.240819	0.371519	5.1			0.6				1.4
	FALSE	Mavoglurant	C19 H23 N O3	No results	No results	No results	No results	Full match	No results	1.25	313.168	314.175	4.26	1.1904e+06	50	0	0					0.168186		No matches found	No matches found	No matches found	6	30	12	No matches found	No matches found	No MS2	[M+H]+1	226234	337516	101.495	78.1808	0.67	-0.58	0.178619	0.297423			2	0.5	0.6	0.5	1.4
	FALSE	3-(2-Hydroxyphenyl)propanoate	C9 H10 O3	Full match	No results	No results	Partial match	Partial match	Full match	0.47	166.063	167.07	4.278	1.83546e+07	121	0	0					0.063072		No matches found	No matches found	No matches found	6	20	9	Multiple matches found	No matches found	No MS2	[M+H]+1	705476	356585	139.584	225.593	1.978	0.98	0.422075	0.554722	3.9		1.6	3.3	2.6	5.5	0.6	1.6
	FALSE		C15 H28 Cl N5 O3 S	Full match	No results	No results	No results	No match	No results	0.56	393.16	394.168	4.304	4.95123e+06	3	0	0					0.160356		No matches found	No matches found	No matches found	4	7	7	No matches found	No matches found	No MS2	[M+H]+1	130361	262938	164.593	183.695	0.496	-1.01	0.0696789	0.156237			0.6		0.5	0.5
	FALSE	D-2-Amino-hexano-6-lactam	C6 H12 N2 O	Full match	No results	No results	No results	Partial match	Full match	-0.34	128.095	129.102	4.322	2.99753e+07	27	0	0					0.0949189		No matches found	No matches found	No matches found	6	25	15	Multiple matches found	No matches found	No MS2	[M+H]+1	467357	531429	204.992	42.3694	0.879	-0.19	0.192446	0.312941	3.6	1.6	0.5	1.6	0.5	2	0.8	5.1
	FALSE		C29 H53 N5 O6 P2	Full match	No results	No results	No results	No results	No results	-1.59	629.346	630.353	4.323	2.97997e+06	0	0	0					0.346104		No matches found	No matches found	No matches found	6	13	13	No matches found	No matches found	No MS2	[M+H]+1	23814.6	26111.1	291.275	12.0515	0.912	-0.13	0.151039	0.2652								1.1
	FALSE		C10 H15 N O3 S2	Full match	No results	No results	No results	No results	No results	-1.72	261.049	262.056	4.332	3.36954e+06	0	0	0					0.048886		No matches found	No matches found	No matches found	6	19	10	No matches found	No matches found	No MS2	[M+H]+1	28336.1	39093.3	263.433	206.054	0.725	-0.46	0.0988802	0.199418		1.8
	TRUE			No results	No results	No results	No results	No results	No results		199.114	200.121	4.339	5.11452e+06	0	0	0					0.11364		No matches found	No matches found	No matches found	6	21	11	No matches found	No matches found	No MS2	[M+H]+1	396388	1.9949e+06	133.745	60.3709	0.199	-2.33	0.0183233	0.0702197	1.1	0.2	1.7	2.3	2	4.2	2.9	3.3
	FALSE		C11 H23 O10 P S	Full match	No results	No results	No results	No match	No results	-2.44	378.074	379.081	4.358	1.48569e+06	12	0	0					0.0740308		No matches found	No matches found	No matches found	4	15	10	No matches found	No matches found	No MS2	[M+H]+1	22171.8	39640.2	60.7718	212.026	0.559	-0.84	0.0315649	0.101378
	FALSE	[(1R)-1-Acetamido-2-(1-naphthyl)ethyl](trihydroxy)borate(1-)	C14 H17 B N O4	No results	No results	No results	No results	Full match	No results	3.73	274.126	275.133	4.377	2.05436e+06	2	0	0					0.126085		No matches found	No matches found	No matches found	6	27	24	No matches found	No matches found	No MS2	[M+H]+1	19262.2	16808.6	215.562	180.551	1.146	0.2	0.226517	0.355224		0.8			0.2		3	4.1
	FALSE		C24 H18 N7 O7 P	Full match	No results	No results	No results	No results	No results	2.37	547.102	548.109	4.379	1.0468e+07	0	0	0					0.101829		No matches found	No matches found	No matches found	6	16	16	No matches found	No matches found	No MS2	[M+H]+1	26339.5	107573	300.694	95.294	0.245	-2.03	0.117296	0.224538	5.8						2.3
	FALSE			No results	No results	No results	No results	No results	No results		173.112	174.119	4.386	3.10481e+07	0	0	0					0.112091		No matches found	No matches found	No matches found	6	20	18	No matches found	No matches found	No MS2	[M+H]+1	97108.1	387750	247.864	113.195	0.25	-2	0.700954	0.792445	1.2		1.5	0.2		1.4	2.7	3.7
	FALSE		C46 H51 O5 P	Full match	No results	No results	No results	No results	No results	-3.09	714.345	715.352	4.391	2.58435e+06	0	0	0					0.345206		No matches found	No matches found	No matches found	6	26	25	No matches found	No matches found	No MS2	[M+H]+1	32789.2	38306.3	173.915	219.132	0.856	-0.22	0.489582	0.615374		2.6			2.2
	TRUE		C9 H21 N7 O3	Full match	No results	No results	No results	No results	No results	2.52	275.171	276.179	4.41	4.95764e+06	0	0	0					0.171281		No matches found	No matches found	No matches found	6	19	18	No matches found	No matches found	No MS2	[M+H]+1	65267.9	1.45926e+06	209.123	91.4438	0.045	-4.48	0.00376607	0.0232881				0.6	0.6	2.7	2.5	2.2
	FALSE		C22 H58 N9 O10 P3	Full match	No results	No results	No results	No results	No results	-0.78	701.351	702.359	4.421	1.44543e+06	0	0	0					0.351398		No matches found	No matches found	No matches found	6	19	19	No matches found	No matches found	No MS2	[M+H]+1	31387.9	42505.5	200.009	214.569	0.738	-0.44	0.822085	0.879587		3.3		0.2	3.3		2.7
	FALSE		C7 H19 N9	Full match	No results	No results	No results	No results	No results	-2.99	229.176	230.183	4.43	1.5508e+06	0	0	0					0.175655		No matches found	No matches found	No matches found	6	26	18	No matches found	No matches found	No MS2	[M+H]+1	83972.7	563269	132.623	83.8376	0.149	-2.75	0.0623852	0.147286			5	1.7		2.5		2.7
	FALSE	(S)-(+)-2-Amino-1-propanol	C3 H9 N O	Full match	Full match	No results	Partial match	Not the top hit	Full match	-1.07	75.0683	76.0757	4.445	4.25949e+08	8	1	0	48.5	7.4		7.5	0.0683334		No matches found	No matches found	No matches found	6	16	16	Multiple matches found	Single match found	DDA for preferred ion	[M+H]+1	1.76324e+07	7.7243e+07	109.544	116.323	0.228	-2.13	0.402407	0.53684	5.5	4.3	3.7	5.5	5.2	6.6	6.6	5.8
	FALSE	s-Triazine, 2,4-diamino-6- (o-azidophenyl)-	C9 H8 N8	Full match	Invalid mass	No results	No results	Full match	No results	-2.79	228.087	229.094	4.47	4.86471e+06	2	21	0			97.1		0.0865569		No matches found	No matches found	No matches found	6	20	20	No matches found	No matches found	DDA for preferred ion	[M+H]+1	38413.8	92393.4	264.905	23.7086	0.416	-1.27	0.751272	0.830401
	TRUE		C15 H20 N2 O3 P2	Full match	No results	No results	No results	No match	No results	1.12	338.095	339.103	4.481	1.62161e+06	6	0	0					0.0952933		No matches found	No matches found	No matches found	3	26	8	No matches found	No matches found	No MS2	[M+H]+1	72734	191972	145.058	159.515	0.379	-1.4	0.00878255	0.0419378
	FALSE		C11 H30 Cl2 N5 O P3 S4	Full match	No results	No results	No results	No results	No results	1.74	538.993	540.001	4.489	2.24852e+06	0	0	0					0.993247		No matches found	No matches found	No matches found	6	9	8	No matches found	No matches found	DDA for preferred ion	[M+H]+1	939240	1.04508e+06	56.4135	87.8504	0.899	-0.15	0.0865285	0.180351	4.5		4.5	2	4.5	4.1	5	3.9
	TRUE	L-Norleucine_OK	C6 H13 N O2	Full match	Full match	No results	Partial match	Not the top hit	Full match	-1.14	131.094	132.102	4.496	2.60934e+09	67	14	0	97.8	9.9	98	9.9	0.0944789		No matches found	No matches found	No matches found	6	22	21	Multiple matches found	Single match found	DDA for preferred ion	[M+H]+1	1.37163e+08	6.73053e+08	148.069	34.3723	0.204	-2.29	0.00111933	0.010921	5.8	4.3	4.7	5.8	6.2	2.2	6.6	6.6
	TRUE	Piperidine	C5 H11 N	Full match	Invalid mass	No results	No results	Full match	Full match	-1.05	85.0891	86.0963	4.497	4.42298e+08	9	20	0			94.7		0.0890602		No matches found	No matches found	No matches found	6	22	21	Single match found	No matches found	DDA for preferred ion	[M+H]+1	2.28193e+07	1.1612e+08	149.731	34.8762	0.197	-2.35	0.00114962	0.0111562	5.1	4.3	4.8		5.8		6.6	5.5
	FALSE		C15 H32 N6 O3 P2	Full match	No results	No results	No results	No match	No results	-2.5	406.2	407.207	4.497	2.10423e+07	19	0	0					0.200096		No matches found	No matches found	No matches found	6	23	23	No matches found	No matches found	No MS2	[M+H]+1	39356.9	84570.5	290.536	233.412	0.465	-1.1	0.743819	0.824484	1.8	4.3			1.2			1.8
	FALSE		C20 H18 N5 O P S	Full match	No results	No results	No results	No match	No results	-2.57	407.096	408.103	4.5	7.59919e+06	1	0	0					0.0959205		No matches found	No matches found	No matches found	6	21	15	No matches found	No matches found	No MS2	[M+H]+1	39618	70558.4	214.26	29.8037	0.561	-0.83	0.580897	0.692092	1.4
	TRUE	[Similar to: Leucine; ΔMass: 41.0223 Da]		No results	Invalid mass	No results	No results	No results	No results		172.117	173.124	4.5	1.04878e+08	0	20	0			99.5		0.116887		No matches found	No matches found	No matches found	6	26	20	No matches found	No matches found	DDA for preferred ion	[M+H]+1	3.09599e+06	1.91529e+07	156.269	36.8181	0.162	-2.63	0.00185209	0.0153123	4.3	3.9	2	2.7	4.3		5.6	4.7
	FALSE	2-Amino-5-(3-anilinopropyl)-6-methyl-4(1H)-pyrimidinethione	C14 H18 N4 S	No results	No results	No results	No results	Full match	No results	2.88	274.126	275.133	4.511	5.61534e+06	7	0	0					0.126005		No matches found	No matches found	No matches found	6	22	21	No matches found	No matches found	No MS2	[M+H]+1	43848.1	95276.9	260.378	69.9583	0.46	-1.12	0.628014	0.732278		2			1.2			3.9
	FALSE	(2,6-dimethylmorpholino)(1-methyl-5-nitro-1H-pyrazol-4-yl)methanone	C11 H16 N4 O4	No match	Invalid mass	No results	No results	No match	No results	-67182.8	250.104	251.112	4.515	2.12427e+07	1	2	0	62	38.1	60.2	38.1	0.104298		No matches found	No matches found	No matches found	6	26	25	No matches found	No matches found	DDA for preferred ion	[M+H]+1	50494.1	97340.7	312.689	23.6476	0.519	-0.95	0.896244	0.929724
	TRUE			No results	No results	No results	No results	No results	No results		220.164	221.171	4.516	3.48007e+07	0	0	0					0.163943		No matches found	No matches found	No matches found	6	19	15	No matches found	No matches found	DDA for preferred ion	[M+H]+1	20200.6	58057.5	300.838	218.296	0.348	-1.52	0.0132074	0.0564915		5.5
	TRUE			No results	No results	No results	No results	No results	No results		141.078	142.086	4.517	8.70999e+06	0	0	0					0.0783705		No matches found	No matches found	No matches found	6	23	21	No matches found	No matches found	No MS2	[M+H]+1	282859	1.79585e+06	57.1967	95.4638	0.158	-2.67	0.0090549	0.0427856			1.2	2	2	3.5	1.7
	FALSE	(2,6-dimethylmorpholino)(1-methyl-5-nitro-1H-pyrazol-4-yl)methanone	C11 H16 N4 O4	No match	Invalid mass	No results	No results	No match	No results	-67181.4	250.105	251.112	4.519	2.12427e+07	6	2	0	62	38.1	60.2	38.1	0.10467		No matches found	No matches found	No matches found	6	20	17	No matches found	No matches found	DDA for preferred ion	[M+H]+1	33815.2	60204.2	319.337	24.0763	0.562	-0.83	0.788859	0.855189
	FALSE	[Similar to: (1S,4S,7R,10S,13S)-4,7-bis(butan-2-yl)-10-(propan-2-yl)-15,16-dithia-2,5,8,11,19-pentaazabicyclo[11.4.2]nonadecane-3,6,9,12,18-pentone; ΔMass: -235.0854 Da]	C12 H29 N2 P3	Full match	Invalid mass	No results	No results	No results	No results	-1.8	294.154	295.161	4.526	6.33678e+07	0	23	0			91.3		0.153828		No matches found	No matches found	No matches found	6	25	24	No matches found	No matches found	DDA for preferred ion	[M+H]+1	43945.3	60155	308.269	26.3444	0.731	-0.45	0.263651	0.397036		1.8	1		1.2			5.8
	TRUE	[Similar to: 6-[(4-methylphenyl)sulfonyl]-6-azabicyclo[3.2.1]octane; ΔMass: 39.0062 Da]	C11 H20 N4 O4 S	Full match	Invalid mass	No results	No results	No match	No results	-2.32	304.12	305.127	4.526	5.19802e+07	8	2	0			67.3		0.119822		No matches found	No matches found	No matches found	6	21	20	No matches found	No matches found	DDA for preferred ion	[M+H]+1	377501	1.44524e+06	157.371	202.048	0.261	-1.94	0.000603009	0.00716073	1.8	5	4.2		4.8	2.7	4.4
	TRUE		C13 H21 N4 O2 P S	Full match	No results	No results	No results	No match	No results	1.88	328.113	329.12	4.529	3.6765e+06	7	0	0					0.112899		No matches found	No matches found	No matches found	6	25	18	No matches found	No matches found	No MS2	[M+H]+1	48046.9	112190	159.017	200.556	0.428	-1.22	0.0144897	0.0602627		0.7
	FALSE			No results	No results	No results	No results	No results	No results		173.112	174.119	4.557	1.07495e+07	0	0	0					0.112138		No matches found	No matches found	No matches found	6	24	24	No matches found	No matches found	DDA for preferred ion	[M+H]+1	61871.4	245635	223.412	96.1773	0.252	-1.99	0.630285	0.733317	1.6			0.2		0.2	2.7	2.2
	TRUE	Diethanolamine_OK	C4 H11 N O2	Full match	Full match	No results	No results	Full match	Full match	-0.06	105.079	106.086	4.558	1.97216e+07	7	11	0	60	23.4	65.1	23.4	0.0789726		No matches found	No matches found	No matches found	6	20	18	No matches found	Single match found	DDA for preferred ion	[M+H]+1	1.2351e+06	6.56695e+06	93.7412	81.2436	0.188	-2.41	0.0169025	0.0674147	3.7		0.5	2.8	1.6	3.7	3.5	1.8
	FALSE	Caprolactam	C6 H11 N O	No results	No results	No results	No results	Partial match	Full match	1.5	113.084	131.118	4.566	5.82684e+06	36	0	0					0.0842335		No matches found	No matches found	No matches found	6	22	19	No matches found	Single match found	No MS2	[M+NH4]+1	730771	3.10522e+06	69.4738	74.5614	0.235	-2.09	0.0579776	0.140658	2	0.5	4.8	3	0.5	2	1.6	2.2
	FALSE		C24 H39 N O10 P2	Full match	No results	No results	No results	No results	No results	-1.5	563.204	564.211	4.568	3.00443e+07	0	0	0					0.204075		No matches found	No matches found	No matches found	6	24	24	No matches found	No matches found	DDA for preferred ion	[M+H]+1	15415.7	20462.9	96.5663	260.691	0.753	-0.41	0.180525	0.298992
	FALSE	2-[(3-Chloro-4-ethoxy-5-methoxybenzyl)amino]-1-phenyl-1-propanol	C19 H24 Cl N O3	Full match	No results	No results	No results	Full match	No results	2.53	349.145	350.153	4.569	1.45343e+07	4	0	0					0.145355		No matches found	No matches found	No matches found	6	24	24	No matches found	No matches found	DDA for preferred ion	[M+H]+1	20677.8	22846.9	316.937	34.6559	0.905	-0.14	0.203414	0.325787				5.8
	FALSE		C11 H21 N7	Full match	No results	No results	No results	No results	No results	0.63	251.186	126.6	4.569	1.45948e+06	0	0	0					0.186002		No matches found	No matches found	No matches found	6	27	20	No matches found	No matches found	No MS2	[M+2H]+2	16294.5	29868.3	172.625	203.794	0.546	-0.87	0.0524813	0.133046		2.3
	FALSE	Leucinamide	C6 H14 N2 O	No results	No results	No results	No results	Not the top hit	Full match	0.57	130.111	131.118	4.57	5.82684e+06	30	0	0					0.110687		No matches found	No matches found	No matches found	6	22	19	Multiple matches found	Multiple matches found	No MS2	[M+H]+1	730296	3.10522e+06	68.317	74.5947	0.235	-2.09	0.0633272	0.149029	2	0.5	4.8	3	0.5	2	2	2.2
	FALSE		C16 H9 N9 O9 P2	Full match	No results	No results	No results	No match	No results	1.21	533	534.008	4.576	3.99604e+06	1	0	0					0.000490108		No matches found	No matches found	No matches found	6	12	11	No matches found	No matches found	DDA for preferred ion	[M+H]+1	1.44553e+06	1.1058e+06	75.414	92.5111	1.307	0.39	0.0642281	0.150396	3.3		5.2	3.5	4.1	5.2	3.3	4.1
	FALSE		C12 H9 N4 O5 P S	Full match	No results	No results	No results	No match	No results	-0.09	352.003	353.01	4.582	2.77358e+06	1	0	0					0.00309332		No matches found	No matches found	No matches found	6	22	20	No matches found	No matches found	No MS2	[M+H]+1	86909	419630	182.152	98.7426	0.207	-2.27	0.106439	0.20974								3.3
	FALSE	N,N'-Di(1,3-thiazol-2-yl)terephthalamide	C14 H10 N4 O2 S2	Full match	No results	No results	No results	Full match	No results	-0.96	330.024	331.031	4.585	2.69207e+06	1	0	0					0.0242012		No matches found	No matches found	No matches found	6	24	23	No matches found	No matches found	No MS2	[M+H]+1	67635.3	259396	187.566	97.8634	0.261	-1.94	0.178038	0.296729								2.6
	FALSE	[Similar to: 4-{[(3S)-3-(5-Phenyl-1,3,4-oxadiazol-2-yl)-1-pyrrolidinyl]sulfonyl}benzonitrile; ΔMass: -72.0492 Da]	C7 H13 N6 O4 P S	Full match	Invalid mass	No results	No results	No match	No results	-1.91	308.045	309.052	4.587	2.03558e+07	3	22	0			64.7		0.0450725		No matches found	No matches found	No matches found	6	25	24	No matches found	No matches found	DDA for preferred ion	[M+H]+1	291659	1.55651e+06	203.012	105.081	0.187	-2.42	0.335329	0.469467	0.5	1.2		0.6	0.8	1.7	4	4.3
	FALSE		C20 H45 N7 S	Full match	No results	No results	No results	No match	No results	0.87	415.346	416.353	4.611	5.53866e+06	12	0	0					0.346078		No matches found	No matches found	No matches found	6	11	11	No matches found	No matches found	No MS2	[M+H]+1	2.41664e+06	1.24062e+06	79.7027	43.7041	1.948	0.96	0.579542	0.692092		0.8			1.8	3.7	1.1	1.6
	TRUE	Diethyl (4-methoxybenzoyl)phosphonate	C12 H17 O5 P	Full match	Invalid mass	No results	No results	Full match	No results	3.3	272.082	273.09	4.635	1.09927e+08	1	10	0			68.8		0.082258		No matches found	No matches found	No matches found	6	24	24	No matches found	No matches found	DDA for preferred ion	[M+H]+1	477220	9.49254e+06	234.835	82.4999	0.05	-4.31	0.00600442	0.0323522	2.8	2.2			1.8		5.8	3
	FALSE			No results	No results	No results	No results	No results	No results		103.055	121.088	4.662	2.29641e+06	0	0	0					0.054598		No matches found	No matches found	No matches found	6	30	25	No matches found	No matches found	No MS2	[M+NH4]+1	98554	117280	93.9035	178.157	0.84	-0.25	0.108828	0.213515		3.5	2.1	0	2	2.5	2.7
	FALSE			No results	No results	No results	No results	No results	No results		159.098	160.106	4.68	1.67224e+07	0	0	0					0.0983524		No matches found	No matches found	No matches found	6	26	22	No matches found	No matches found	No MS2	[M+H]+1	68323.3	438758	262.825	68.2379	0.156	-2.68	0.370936	0.506077	1.4		1.5			0		2.7
	FALSE		C8 H22 N6 O4 P2	Full match	No results	No results	No results	No match	No results	-1.28	328.117	329.125	4.68	3.59318e+06	42	0	0					0.117357		No matches found	No matches found	No matches found	6	27	23	No matches found	No matches found	No MS2	[M+H]+1	137047	190636	92.29	186.856	0.719	-0.48	0.114727	0.221241	2.3	3.1	1.4		3.1	2.9	1.5	3.3
	FALSE	2,3,4-Trihydroxybutyl hexopyranoside	C10 H20 O9	Full match	No results	No results	No results	Not the top hit	No results	1.53	284.111	285.118	4.703	5.68354e+06	5	0	0					0.111165		No matches found	No matches found	No matches found	4	26	22	No matches found	No matches found	No MS2	[M+H]+1	49726.4	70700.3	299.434	99.4711	0.703	-0.51	0.757795	0.834546	2.8
	TRUE	Piperidine_OK	C5 H11 N	Full match	No results	No results	No results	Full match	Full match	-1.01	85.0891	86.0963	4.727	5.49199e+08	9	0	0					0.0890638		No matches found	No matches found	No matches found	6	25	25	Single match found	No matches found	DDA for preferred ion	[M+H]+1	9.11623e+06	4.9761e+07	188.234	39.0779	0.183	-2.45	0.0106131	0.0479581	6.6	4.3	3.7	5.2	5.8		5.6	6.2
	TRUE	L-Norleucine	C6 H13 N O2	Full match	Full match	No results	Partial match	Not the top hit	Full match	-1.24	131.094	132.102	4.728	2.4588e+09	67	5	0	99.6	10		10	0.0944666		No matches found	No matches found	No matches found	6	24	24	Multiple matches found	Single match found	DDA for preferred ion	[M+H]+1	4.26502e+07	2.35715e+08	186.977	38.6452	0.181	-2.47	0.0057151	0.0313157	6.6	5.1	5.1	0.7	6.6	2.2	5.8	6.6
	TRUE			No results	No results	No results	No results	No results	No results		175.054	176.061	4.748	6.36624e+06	0	0	0					0.054072		No matches found	No matches found	No matches found	6	8	8	No matches found	No matches found	No MS2	[M+H]+1	459506	1.80077e+06	165.057	62.1137	0.255	-1.97	0.000634815	0.00748916	2	1.8	1.4		2.7		4.6	2.2
	TRUE		C6 H8 N2 O7	Full match	No results	No results	No results	No match	No results	0.94	220.033	221.041	4.75	1.95511e+06	1	0	0					0.0333583		No matches found	No matches found	No matches found	6	21	19	No matches found	No matches found	No MS2	[M+H]+1	22820.3	233944	139.407	127.893	0.098	-3.36	0.00192505	0.0156864								1.2
	FALSE	O,O-Diethyl (2-methoxyethyl)phosphoramidothioate	C7 H18 N O3 P S	No results	No results	No results	No results	Full match	No results	-2.28	227.074	228.081	4.753	6.10467e+06	3	0	0					0.0739828		No matches found	No matches found	No matches found	6	21	16	No matches found	No matches found	No MS2	[M+H]+1	59715.4	263805	271.186	95.214	0.226	-2.14	0.0644074	0.15053				0.6		0.2	3.4	5.1
	TRUE	[Similar to: Palmitoylcarnitine; ΔMass: -182.2082 Da]		No results	Invalid mass	No results	No results	No results	No results		217.127	218.134	4.755	3.18265e+08	0	20	0			77.9		0.126661		No matches found	No matches found	No matches found	6	20	20	No matches found	No matches found	DDA for preferred ion	[M+H]+1	3.85962e+06	1.19612e+08	174.862	81.094	0.032	-4.95	0.0019293	0.0156864	2.6	2.2	3.7	5.5	6	4.8	6.6	6.6
	TRUE		C13 H25 O6 P S	Full match	No results	No results	No results	No match	No results	-0.78	340.111	341.118	4.772	5.15846e+06	3	0	0					0.110679		No matches found	No matches found	No matches found	6	17	13	No matches found	No matches found	No MS2	[M+H]+1	28577.7	76808.6	233.714	212.917	0.372	-1.43	0.0271129	0.0914743		1.8
	TRUE	[Similar to: ethyl 4-(1,3-dimethyl-2,6-dioxo-1,2,3,6-tetrahydropyrimidin-4-yl)tetrahydropyrazine-1(2H)-carboxylate; ΔMass: -95.0446 Da]		No results	Invalid mass	No results	No results	No results	No results		201.104	202.111	4.773	5.10868e+07	0	14	0			72.6		0.103882		No matches found	No matches found	No matches found	6	20	19	No matches found	No matches found	DDA for preferred ion	[M+H]+1	189883	4.75074e+06	221.682	133.235	0.04	-4.64	0.00303401	0.0203583	0.5			0.8	0.6	1.6	4.6	5.1
	FALSE		C14 H22 O3 P2	Full match	No results	No results	No results	No match	No results	-0.89	300.104	301.111	4.773	1.52558e+07	13	0	0					0.10415		No matches found	No matches found	No matches found	6	8	7	No matches found	No matches found	No MS2	[M+H]+1	23106.2	36790	316.396	32.9609	0.628	-0.67	0.411368	0.544768	6.2
	FALSE	N-{4-[(2R,3R)-3-(Hydroxymethyl)-4-methyl-5-oxo-2-morpholinyl]phenyl}acetamide	C14 H18 N2 O4	No match	Invalid mass	No results	No results	No match	No results	-7.77	278.125	279.132	4.783	6.65867e+07	3	13	0	54.9	36.8	86.2	37.5	0.124496		No matches found	No matches found	No matches found	6	13	12	No matches found	No matches found	DDA for preferred ion	[M+H]+1	266856	60577.5	266.628	166.799	4.405	2.14	0.109032	0.213684	3.2	1.1	2		2.2		1.1	1.4
	TRUE	D-(+)-Pipecolinic acid_OK	C6 H11 N O2	Full match	Full match	No results	Full match	Not the top hit	Full match	0.01	129.079	130.086	4.784	4.90112e+07	59	17	0	92.4	9.6	97.5	9.6	0.0789803		No matches found	No matches found	No matches found	6	25	24	Multiple matches found	No matches found	DDA for preferred ion	[M+H]+1	1.73781e+06	3.27162e+07	110.855	66.5189	0.053	-4.23	0.000273496	0.00444739	1.2	0.7		2.6	0.7	0.7	0.5	6.6
	FALSE	[Similar to: 4-{[(2S)-2-{3-[2-(4-Carbamoyl-1-piperidinyl)-4-pyridinyl]-1,2,4-oxadiazol-5-yl}-1-pyrrolidinyl]methyl}benzoic acid; ΔMass: -283.0927 Da]		No results	Invalid mass	No results	No results	No results	No results		193.125	194.132	4.788	2.78905e+07	0	20	0			75.8		0.124533		No matches found	No matches found	No matches found	6	19	18	No matches found	No matches found	DDA for preferred ion	[M+H]+1	1.53125e+06	2.55127e+06	102.09	151.874	0.6	-0.74	0.179022	0.297819	1.2	0.2	6	4.3	5.8	2.7	3.5	1.4
	FALSE			No results	No results	No results	No results	No results	No results		83.9039	84.9112	4.792	4.59285e+07	0	0	0					0.903955		No matches found	No matches found	No matches found	6	17	13	No matches found	No matches found	DDA for preferred ion	[M+H]+1	4.3573e+06	3.0396e+06	138.378	61.4649	1.434	0.52	0.0320351	0.101981	4.3	3	6.4	3.7	4.3	6	6	6.6
	FALSE		C10 H16 N8 O2	Full match	No results	No results	No results	No match	No results	1.34	280.14	281.147	4.803	2.01812e+07	3	0	0					0.139997		No matches found	No matches found	No matches found	6	23	23	No matches found	No matches found	No MS2	[M+H]+1	27062.1	35535.3	215.859	177.662	0.762	-0.39	0.10298	0.204712		3.9	0.4		4.1			6.6
	TRUE			No results	No results	No results	No results	No results	No results		147.089	148.096	4.826	3.20162e+06	0	0	0					0.0887505		No matches found	No matches found	No matches found	6	16	16	No matches found	No matches found	No MS2	[M+H]+1	73769.3	944796	102.832	90.9301	0.078	-3.68	0.000666978	0.00781361								0.8
	FALSE	Nalbuphine	C21 H27 N O4	No match	Invalid mass	No results	No results	No match	No results	-10.98	357.19	358.197	4.835	2.42614e+08	1	2	0	55.2	7.8		42.9	0.190086		No matches found	No matches found	No matches found	6	26	9	No matches found	No matches found	DDA for preferred ion	[M+H]+1	4.97712e+07	8.81767e+07	88.9643	63.3022	0.564	-0.83	0.994318	0.995973	6.2	3.2	6.2	3.6	3.6	6.6	6.6	4.7
	FALSE		C22 H36 N2 O3 S	Full match	No results	No results	No results	No results	No results	0.89	408.245	409.252	4.837	1.64751e+07	0	0	0					0.245026		No matches found	No matches found	No matches found	6	18	18	No matches found	No matches found	DDA for preferred ion	[M+H]+1	3.31006e+06	5.03816e+06	70.2364	43.267	0.657	-0.61	0.224759	0.353081	2.2	0.9	3		2.4	4.1		2.2
	FALSE		C5 H15 N6 O3 P	Full match	No results	No results	No results	No match	No results	2.55	238.095	239.102	4.837	8.11978e+06	69	0	0					0.0949322		No matches found	No matches found	No matches found	6	13	12	No matches found	No matches found	No MS2	[M+H]+1	27506.4	30737.3	309.963	28.099	0.895	-0.16	0.227707	0.356163								5.1
	FALSE	6,7-Dihydrazono-1,2,3,4,5-heptanepentol	C7 H16 N4 O5	Full match	No results	No results	No results	Full match	No results	1.57	236.112	237.12	4.866	5.45031e+06	2	0	0					0.112439		No matches found	No matches found	No matches found	6	10	10	No matches found	No matches found	No MS2	[M+H]+1	58872.5	98118.1	206.032	100.264	0.6	-0.74	0.683957	0.77693		1.3	0.2		2		5	5.2
	FALSE		C17 H34 N4 O2 P2	Full match	No results	No results	No results	No match	No results	1.73	388.216	389.224	4.886	2.60711e+06	1	0	0					0.21637		No matches found	No matches found	No matches found	6	26	24	No matches found	No matches found	No MS2	[M+H]+1	52294.2	49903.2	231.28	209.967	1.048	0.07	0.741874	0.823293		1.2						3
	TRUE	[Similar to: NP-021866; ΔMass: -312.1960 Da]		No results	Invalid mass	No results	No results	No results	No results		157.108	158.115	4.9	4.29119e+07	0	1	0			92.4		0.107918		No matches found	No matches found	No matches found	6	10	9	No matches found	No matches found	DDA for preferred ion	[M+H]+1	1.98548e+06	1.50686e+07	109.831	82.9551	0.132	-2.92	0.0122881	0.0533173	3.7	1.8	3.1	5.8	2.2	4.8	3.9	5.8
	FALSE	[Similar to: Fluvastatin; ΔMass: -216.1254 Da]		No results	Invalid mass	No results	No results	No results	No results		195.059	196.066	4.904	2.13563e+07	0	1	0			98.9		0.0591455		No matches found	No matches found	No matches found	6	23	22	No matches found	No matches found	DDA for preferred ion	[M+H]+1	832856	6.66523e+06	123.481	84.0958	0.125	-3	0.109791	0.214473	4.5	0.2	2	4.8	1.6	4.8	4.8	5.5
	FALSE	Difenoxurone	C16 H18 N2 O3	Not the top hit	Full match	No results	No results	Partial match	No results	3.05	286.133	287.14	4.908	3.13471e+07	54	13	0	43	34.5	70.2	34.5	0.132615		No matches found	No matches found	No matches found	6	26	17	No matches found	No matches found	DDA for preferred ion	[M+H]+1	2.43766e+06	8.18441e+06	151.932	102.532	0.298	-1.75	0.665871	0.762466	6.6	5.6		5.6	5.2	5.2	4.2	7
	FALSE			No results	No results	No results	No results	No results	No results		78.9824	79.9897	4.91	1.28819e+08	0	0	0					0.982394		No matches found	No matches found	No matches found	6	20	20	No matches found	No matches found	DDA for preferred ion	[M+H]+1	1.57732e+07	1.21606e+07	113.218	38.3378	1.297	0.38	0.0455176	0.122626	4.7	4.3	6.2	3.9	5.1	5.8	6.4	5.5
	FALSE			No results	No results	No results	No results	No results	No results		207.871	208.878	4.912	5.21131e+07	0	0	0					0.870775		No matches found	No matches found	No matches found	6	21	21	No matches found	No matches found	No MS2	[M+H]+1	2.27091e+06	1.50843e+06	204.105	44.002	1.505	0.59	0.0280355	0.0940595	3.3	2.6	3.3	1.8	3.3	3.3	5	4.3
	FALSE			No results	No results	No results	No results	No results	No results		625.657	626.665	4.916	1.75204e+07	0	0	0					0.657272		No matches found	No matches found	No matches found	6	18	18	No matches found	No matches found	DDA for preferred ion	[M+H]+1	2.03001e+06	1.46392e+06	125.354	51.8218	1.387	0.47	0.0388956	0.112872	1.8	2.2	3	1.4	2.6	2.6	5.4	1.4
	FALSE			No results	No results	No results	No results	No results	No results		541.682	542.689	4.917	4.05163e+07	0	0	0					0.681793		No matches found	No matches found	No matches found	6	18	18	No matches found	No matches found	DDA for preferred ion	[M+H]+1	4.08708e+06	3.05595e+06	134.68	48.6478	1.337	0.42	0.0370207	0.109717	2.8	2.8	3.7	2.6	3.9	3.3	5.2	2.8
	FALSE			No results	No results	No results	No results	No results	No results		457.736	458.743	4.917	5.21122e+07	0	0	0					0.736138		No matches found	No matches found	No matches found	6	19	19	No matches found	No matches found	DDA for preferred ion	[M+H]+1	4.49543e+06	3.34658e+06	149.299	45.9466	1.343	0.43	0.034418	0.106378	2.8	2.8	4.1	2.8	3.9	4.5	4.5	3.2
	FALSE			No results	No results	No results	No results	No results	No results		289.837	290.844	4.922	3.1907e+08	0	0	0					0.837129		No matches found	No matches found	No matches found	6	20	20	No matches found	No matches found	DDA for preferred ion	[M+H]+1	1.87866e+07	1.38423e+07	177.44	43.9077	1.357	0.44	0.0300481	0.0979167	2.8	3.6	5.5	3.9	5.1	5.5	4.5	5.5
	FALSE			No results	No results	No results	No results	No results	No results		709.622	710.629	4.923	1.4123e+07	0	0	0					0.622152		No matches found	No matches found	No matches found	6	17	17	No matches found	No matches found	DDA for preferred ion	[M+H]+1	1.59489e+06	1.1378e+06	127.086	56.1119	1.402	0.49	0.0443261	0.12068	1.8	1.8	3.3	1.8	2.6	2.6	4.2	1.8
	FALSE	[Similar to: N'-[3-(2,6-dichlorophenyl)-5-methyl-4-isoxazolyl]-N-methyl-N-(2-methyl-4,5,6,7-tetrahydro-2H-3-indazolyl)urea; ΔMass: -311.1902 Da]		No results	Invalid mass	No results	No results	No results	No results		121.917	122.924	4.925	5.51209e+08	0	31	0			91.8		0.917055		No matches found	No matches found	No matches found	6	20	20	No matches found	No matches found	DDA for preferred ion	[M+H]+1	3.14847e+07	2.0166e+07	183.32	45.6861	1.561	0.64	0.0299764	0.0979167	3.6	4.3	6.2	4.3	4.7	6.6	5.8	5.1
	FALSE	Bicyclo[2.2.1]hept-2-yl diethyl phosphate	C11 H21 O4 P	Full match	No results	No results	No results	Full match	No results	-1.64	248.117	249.125	4.926	2.32211e+06	1	0	0					0.117339		No matches found	No matches found	No matches found	6	26	25	No matches found	No matches found	No MS2	[M+H]+1	33593.5	34052.4	217.006	107.918	0.987	-0.02	0.0811536	0.172739							3	3
	FALSE	[Similar to: DL-2-(acetylamino)-3-phenylpropanoic acid; ΔMass: -1.2169 Da]		No results	Invalid mass	No results	No results	No results	No results		205.873	206.88	4.927	2.54501e+08	0	34	0			67.1		0.872639		No matches found	No matches found	No matches found	6	21	21	No matches found	No matches found	DDA for preferred ion	[M+H]+1	1.20733e+07	7.91986e+06	197.489	45.9575	1.524	0.61	0.0261521	0.0902571	3.2	3.2	5.1	3.6	4.3	5.8	5.6	4.7
	FALSE			No results	No results	No results	No results	No results	No results		373.787	374.794	4.927	3.08936e+07	0	0	0					0.787154		No matches found	No matches found	No matches found	6	19	19	No matches found	No matches found	DDA for preferred ion	[M+H]+1	2.11758e+06	1.56139e+06	166.732	44.0209	1.356	0.44	0.0285733	0.094461	1.4	1.8	3	1.8	2.6	1.8	5	2.6
	TRUE			No results	No results	No results	No results	No results	No results		197.057	198.065	4.928	1.25367e+06	0	0	0					0.0572528		No matches found	No matches found	No matches found	6	23	23	No matches found	No matches found	No MS2	[M+H]+1	38287.9	388435	120.191	83.6328	0.099	-3.34	0.009877	0.0455959				0.8		1		1.6
	FALSE		C45 H91 N8 O7 P3 S	Full match	No results	No results	No results	No results	No results	1.72	980.596	981.603	4.928	3.50265e+06	0	0	0					0.596109		No matches found	No matches found	No matches found	6	14	14	No matches found	No matches found	No MS2	[M+H]+1	20921.2	24072.3	298.805	23.1939	0.869	-0.2	0.199874	0.322119								3.7
	FALSE			No results	No results	No results	No results	No results	No results		793.589	794.596	4.929	1.08174e+07	0	0	0					0.589179		No matches found	No matches found	No matches found	6	17	17	No matches found	No matches found	DDA for preferred ion	[M+H]+1	1.15807e+06	807588	133.541	58.7375	1.434	0.52	0.048122	0.12601	1.4	1.4	4.1	2	2.6	3.7	5.2	1.1
	TRUE	Celgosivir	C12 H21 N O5	Full match	No results	No results	No results	Full match	No results	-1.17	259.142	260.149	4.929	2.51345e+06	9	0	0					0.141671		No matches found	No matches found	No matches found	6	27	24	No matches found	No matches found	No MS2	[M+H]+1	25985.5	510039	188.174	101.499	0.051	-4.29	0.0026258	0.0188828			1.5	0.2				2
	FALSE			No results	No results	No results	No results	No results	No results		243.204	244.211	4.933	6.67122e+07	0	0	0					0.203959		No matches found	No matches found	No matches found	6	19	19	No matches found	No matches found	DDA for preferred ion	[M+H]+1	43583.7	55362.3	312.345	220.823	0.787	-0.35	0.0457338	0.123025	2.9	6.2	2.5		1.7	0.2
	FALSE	[Similar to: Amphomycin; ΔMass: -1165.7350 Da]		No results	Invalid mass	No results	No results	No results	No results		123.915	124.923	4.939	8.06917e+07	0	26	0			82.5		0.915316		No matches found	No matches found	No matches found	6	20	20	No matches found	No matches found	DDA for preferred ion	[M+H]+1	3.76742e+06	2.37796e+06	198.689	48.1261	1.584	0.66	0.0283966	0.0943966	3.2	3.2	5.2	2.6	4.7	5.6	4.6	4.7
	FALSE	Imazapyr	C13 H15 N3 O3	Full match	No results	No results	No results	Full match	No results	-1.74	261.111	262.118	4.941	943053	22	0	0					0.110887		No matches found	No matches found	No matches found	6	18	14	No matches found	No matches found	No MS2	[M+H]+1	30017.7	13982.9	131.338	138.546	2.147	1.1	0.174121	0.292362	2	1.6	0		1		5.8	1.6
	FALSE			No results	No results	No results	No results	No results	No results		145.11	146.117	4.945	2.7851e+06	0	0	0					0.10957		No matches found	No matches found	No matches found	6	15	12	No matches found	No matches found	No MS2	[M+H]+1	647810	1.23377e+06	64.4631	38.991	0.525	-0.93	0.000293944	0.00457386	3.7	3	3.9	2	2.7	5.6	1.2	2.7
	TRUE		C4 H3 N O8 S	Full match	No results	No results	No results	No results	No results	-0.96	224.958	225.965	4.947	1.49032e+07	0	0	0					0.95772		No matches found	No matches found	No matches found	6	22	22	No matches found	No matches found	No MS2	[M+H]+1	114483	1.15601e+06	194.061	48.8839	0.099	-3.34	0.00186632	0.0153123	3.6	1.8			1.6		4.9	5.5
	FALSE			No results	No results	No results	No results	No results	No results		293.832	294.839	4.951	7.99937e+06	0	0	0					0.831811		No matches found	No matches found	No matches found	6	21	21	No matches found	No matches found	No MS2	[M+H]+1	462462	344104	180.172	46.2123	1.344	0.43	0.0392072	0.113049	1.4	0.5	1.6	0.5	0.8	1.6	2.5	1.8
	FALSE	1-Nitrosopiperidine	C5 H10 N2 O	Full match	No results	No results	No results	Full match	Full match	-0.35	114.079	115.087	4.951	3.27868e+06	15	0	0					0.0792735		No matches found	No matches found	No matches found	6	27	16	No matches found	Single match found	No MS2	[M+H]+1	669788	961579	55.8919	58.4737	0.697	-0.52	0.0436692	0.120038	1.8	0.5	0.5	0.5	0.8	1.2	0.7	3
	TRUE	[Similar to: DL-Stachydrine; ΔMass: 58.0093 Da]		No results	Invalid mass	No results	No results	No results	No results		201.104	202.111	4.952	8.20412e+06	0	14	0			90.3		0.10393		No matches found	No matches found	No matches found	5	23	15	No matches found	No matches found	DDA for preferred ion	[M+H]+1	60180.2	618469	112.866	137.883	0.097	-3.36	0.00331701	0.0219311				0.8	0.6			1.6
	TRUE	2-Methylthiazolidine	C4 H9 N S	Full match	No results	No results	No results	Full match	No results	-0.25	103.046	104.053	4.957	7.30816e+06	4	0	0					0.045544		No matches found	No matches found	No matches found	6	17	14	No matches found	No matches found	No MS2	[M+H]+1	91995.7	1.15692e+06	176.382	41.4794	0.08	-3.65	0.00048305	0.00628697	3.9	3.3			2.3		3.5	4.5
	TRUE	[Similar to: N2-neopentyl-5-methyl-1,3,4-thiadiazol-2-amine; ΔMass: 0.0008 Da]		No results	Unused	No results	No results	No results	No results		185.1	186.107	4.958	2.04127e+07	0	1	0			79.4		0.0995027		No matches found	No matches found	No matches found	6	18	15	No matches found	No matches found	DDA for preferred ion	[M+H]+1	1.96385e+06	1.02697e+07	89.2416	65.098	0.191	-2.39	0.00829889	0.0404851	3.7	3.3	2	3.7	4.1	4.1	4.2	5.8
	TRUE	3-Methylsulfolene	C5 H8 O2 S	Full match	Invalid mass	No results	No results	Full match	No results	-0.61	132.024	133.032	4.96	3.39642e+07	8	3	0			76.2		0.0244202		No matches found	No matches found	No matches found	6	20	13	No matches found	No matches found	DDA for preferred ion	[M+H]+1	483061	4.92789e+06	179.933	41.9701	0.098	-3.35	0.000483379	0.00628697	5.5	4.7	1.5		3.3		5.6	5.1
	TRUE	[Similar to: Triethanolamine; ΔMass: -0.0556 Da]		No results	Invalid mass	No results	No results	No results	No results		149.05	150.057	4.961	1.47761e+08	0	5	0			96.5		0.0495445		No matches found	No matches found	No matches found	6	17	16	No matches found	No matches found	DDA for preferred ion	[M+H]+1	3.0833e+06	2.67756e+07	173.356	40.6197	0.115	-3.12	0.000556113	0.00678232	5.1	5.5	1.6	0.5	5.8		6.6	5.8
	FALSE	Ethyl [bis(cyclohexylamino)phosphoryl]carbamate	C15 H30 N3 O3 P	Full match	No results	No results	No results	Full match	No results	1.22	331.203	332.21	4.971	6.22363e+06	1	0	0					0.202883		No matches found	No matches found	No matches found	6	18	11	No matches found	No matches found	No MS2	[M+H]+1	79315.7	45928.4	194.076	211.58	1.727	0.79	0.169181	0.287004		4.3			4.8		5.2	3.7
	TRUE			No results	No results	No results	No results	No results	No results		141.078	142.086	4.982	2.27086e+06	0	0	0					0.0784109		No matches found	No matches found	No matches found	6	18	13	No matches found	No matches found	No MS2	[M+H]+1	215263	734316	95.1766	75.514	0.293	-1.77	0.0015359	0.0137243				3	2	2.7	0.5
	FALSE		C4 H Cl O6 P2 S	Full match	No results	No results	No results	No results	No results	-2.78	273.865	274.872	4.996	8.74044e+06	0	0	0					0.864998		No matches found	No matches found	No matches found	6	28	23	No matches found	No matches found	DDA for preferred ion	[M+H]+1	4.01015e+06	4.22673e+06	40.0412	21.6423	0.949	-0.08	0.865278	0.906984	2	3.2	3.7	2.4	2.6	3.7	3	2.2
	FALSE		C15 H36 N8 O S2	Full match	No results	No results	No results	No results	No results	-0.85	408.245	409.252	5	2.3913e+07	0	0	0					0.245003		No matches found	No matches found	No matches found	6	24	20	No matches found	No matches found	DDA for preferred ion	[M+H]+1	7.45599e+06	8.52843e+06	50.3896	21.005	0.874	-0.19	0.737217	0.820393	1.3	2.4	2.8	1.7	2.4	4.3	4.7	2.8
	TRUE	6,7-Dihydrazono-1,2,3,4,5-heptanepentol	C7 H16 N4 O5	Full match	No results	No results	No results	Full match	No results	1.44	236.112	237.12	5.02	9.45662e+06	2	0	0					0.11241		No matches found	No matches found	No matches found	6	20	17	No matches found	No matches found	No MS2	[M+H]+1	69550.9	31552.1	218.913	146.275	2.204	1.14	0.0263037	0.0902665		1.1	0.6		0.5		5	3.2
	FALSE		C37 H65 N8 O10 P	Full match	No results	No results	No results	No match	No results	-2.53	812.454	813.461	5.022	4.62718e+06	1	0	0					0.45407		No matches found	No matches found	No matches found	6	21	18	No matches found	No matches found	DDA for preferred ion	[M+H]+1	16148.3	12392.1	116.985	201.603	1.303	0.38	0.737901	0.820648					3.6
	FALSE		C34 H58 N3 P3 S	Full match	No results	No results	No results	No results	No results	-1.27	633.356	634.363	5.061	1.00668e+06	0	0	0					0.355626		No matches found	No matches found	No matches found	6	9	9	No matches found	No matches found	No MS2	[M+H]+1	13348.5	13656.4	70.0267	48.6336	0.977	-0.03	0.959331	0.971168
	FALSE	[Similar to: N-{4-[(2R,3R)-3-(Hydroxymethyl)-4-isopropyl-5-oxo-2-morpholinyl]phenyl}-2-pyrazinecarboxamide; ΔMass: -68.0751 Da]	C11 H20 N4 P2 S	Full match	Invalid mass	No results	No results	No match	No results	2.18	302.089	303.096	5.105	3.62034e+07	1	5	0			66.9		0.0890495		No matches found	No matches found	No matches found	6	14	13	No matches found	No matches found	DDA for preferred ion	[M+H]+1	229596	1.96159e+06	227.291	69.6925	0.117	-3.09	0.058988	0.142171	5.8	2.2			0.5		5.2	1.2
	FALSE		C24 H52 N4 O12 P2 S	Full match	No results	No results	No results	No results	No results	1.11	682.279	683.286	5.108	6.71067e+06	0	0	0					0.278524		No matches found	No matches found	No matches found	6	18	14	No matches found	No matches found	No MS2	[M+H]+1	13753.2	23566.1	310.015	106.457	0.584	-0.78	0.715348	0.802487								6.2
	FALSE		C10 H16 N8 O2	Full match	No results	No results	No results	No match	No results	1.49	280.14	281.147	5.127	6.53236e+06	3	0	0					0.140038		No matches found	No matches found	No matches found	4	27	17	No matches found	No matches found	No MS2	[M+H]+1	128997	158292	264.457	89.3756	0.815	-0.3	0.867663	0.908776								4.3
	FALSE		C17 H37 N O8 S	Full match	No results	No results	No results	No results	No results	-2.14	415.223	416.23	5.139	699083	0	0	0					0.223101		No matches found	No matches found	No matches found	6	11	10	No matches found	No matches found	No MS2	[M+H]+1	35244.2	49824	192.39	84.0436	0.707	-0.5	0.47992	0.607332		0.6					5.8	2.3
	FALSE	[Similar to: WLK; ΔMass: -42.1020 Da]	C18 H31 N O5 P2	Full match	Invalid mass	No results	No results	No match	No match	-2.14	403.167	404.174	5.153	1.84995e+07	1	22	0			77.8		0.166883		No matches found	No matches found	No matches found	6	27	15	No matches found	Single match found	DDA for preferred ion	[M+H]+1	70744.3	197803	202.082	167.887	0.358	-1.48	0.0890489	0.184751					6		6.4	2.9
	FALSE	N-[5-({[4-(benzyloxy)anilino]carbonyl}amino)-2-methylphenyl]methanesulfonamide	C22 H23 N3 O4 S	No match	Invalid mass	No results	No results	No match	No results	12.65	425.146	426.154	5.157	3.25768e+06	5	1	0	40.4	34		50.4	0.146305		No matches found	No matches found	No matches found	6	15	4	No matches found	No matches found	DDA for preferred ion	[M+H]+1	52873.6	129038	151.567	82.7343	0.41	-1.29	0.0861588	0.179788					2.7		6.1	3.3
	FALSE	Elvitegravir	C23 H23 Cl F N O5	No match	Full match	No results	No results	Full match	No results	-1.53	447.124	448.131	5.157	1.06383e+06	18	1	0	40.3	50.6		50.6	0.124195		No matches found	No matches found	No matches found	6	11	9	No matches found	No matches found	DDA for preferred ion	[M+H]+1	55769.7	119456	103.324	68.5281	0.467	-1.1	0.0689544	0.155925					5.2		4.6
	TRUE	Pipecolic acid_OK	C6 H11 N O2	Full match	Full match	No results	Full match	Not the top hit	Full match	-0.1	129.079	130.086	5.163	1.59954e+08	59	23	0	88.8	9.4	98.9	9.5	0.0789654		No matches found	No matches found	No matches found	6	20	19	Multiple matches found	No matches found	DDA for preferred ion	[M+H]+1	2.06479e+06	2.88413e+07	214.515	114.527	0.072	-3.8	0.00336661	0.0221779	0.8	0.7		5.8	4.8	4.5	0.7	2.2
	FALSE	2-(4-Dimethylaminophenyl)benzothiazole	C15 H14 N2 S	Full match	No results	No results	No results	Full match	No results	0.26	254.088	255.095	5.17	1.4141e+07	14	0	0					0.0878362		No matches found	No matches found	No matches found	6	24	22	No matches found	No matches found	No MS2	[M+H]+1	210951	338131	226.719	67.3177	0.624	-0.68	0.937448	0.955986	0.8	2.6	3.1		0.8	1.7		6.2
	FALSE	Nicotinamide	C6 H6 N2 O	Full match	Full match	No results	Full match	Partial match	Full match	-0.98	122.048	123.055	5.172	7.81714e+06	13	17	0	43.6	7.2	88.9	21.8	0.0478928		No matches found	No matches found	No matches found	6	23	19	Single match found	No matches found	DDA for preferred ion	[M+H]+1	428524	329104	171.166	51.5273	1.302	0.38	0.149955	0.264352	1.6	1.8	1.6		2	0.5		5.1
	TRUE	DL-Stachydrine	C7 H13 N O2	No results	Invalid mass	No results	No results	No results	No results	-6.12	143.094	144.101	5.175	4.68516e+09	0	10	0	89.1	9.5	95	9.5	0.0937522		No matches found	No matches found	No matches found	6	19	19	No matches found	No matches found	DDA for preferred ion	[M+H]+1	7.33146e+07	1.99147e+09	155.742	90.1199	0.037	-4.76	0.0408206	0.115127	5.1	3.9	1.8	6.6	6.6	6.6	6.6	6.6
	TRUE	[Similar to: 3-hydroxy-6-[(4E)-3-hydroxy-2,4-dimethylhept-4-enamido]-2,4-dimethyl-5-oxohexanoic acid; ΔMass: -200.1082 Da]		No results	Invalid mass	No results	No results	No results	No results		143.091	166.08	5.178	1.09156e+08	0	2	0			92.1		0.0913202		No matches found	No matches found	No matches found	6	22	22	No matches found	No matches found	DDA for other ion	[M+Na]+1	1.43322e+06	5.32702e+07	160.583	86.9274	0.027	-5.22	0.0269096	0.0913127				3.6	4.5	4.1	4.6	1.8
	FALSE		C45 H80 N4 O15 P2	Full match	No results	No results	No results	No results	No results	-2.5	978.507	979.516	5.181	4.77586e+06	0	0	0					0.507092		No matches found	No matches found	No matches found	3	25	24	No matches found	No matches found	No MS2	[M+H]+1	25604.2	112236	293.716	74.674	0.228	-2.13	0.385608	0.523325								5.8
	TRUE	[Similar to: DL-Stachydrine; ΔMass: 58.0457 Da]		No results	Invalid mass	No results	No results	No results	No results		201.14	202.148	5.183	6.87661e+06	0	14	0			90.3		0.140327		No matches found	No matches found	No matches found	6	28	17	No matches found	No matches found	DDA for preferred ion	[M+H]+1	163464	3.66867e+06	159.335	84.1091	0.045	-4.49	0.0219985	0.0801951				3	1.2	2
	TRUE	[Similar to: 3-hydroxy-6-[(4E)-3-hydroxy-2,4-dimethylhept-4-enamido]-2,4-dimethyl-5-oxohexanoic acid; ΔMass: -178.1263 Da]		No results	Invalid mass	No results	No results	No results	No results		165.073	166.08	5.192	1.09156e+08	0	22	0			92.1		0.0732098		No matches found	No matches found	No matches found	6	22	22	No matches found	No matches found	DDA for preferred ion	[M+H]+1	1.43322e+06	3.11492e+07	164.471	99.6731	0.046	-4.44	0.0352455	0.107595				3.3	4.5	4.1	4.6	1.8
	TRUE	L-Norleucine	C6 H13 N O2	Full match	Full match	No results	Partial match	Not the top hit	Full match	-0.38	131.095	132.102	5.2	1.02601e+08	67	17	0	95.4	9.8	96.6	9.8	0.0945794		No matches found	No matches found	No matches found	6	23	22	Multiple matches found	Single match found	DDA for preferred ion	[M+H]+1	5.19876e+06	1.84538e+07	142.341	46.515	0.282	-1.83	0.0176212	0.0690596				1.1		1.8	1.4	2.4
	FALSE		C23 H37 N O12	Full match	No results	No results	No results	No results	No results	-2.42	519.23	520.238	5.208	9.73013e+06	0	0	0					0.230321		No matches found	No matches found	No matches found	6	19	18	No matches found	No matches found	No MS2	[M+H]+1	66537.2	402160	287.411	69.5984	0.165	-2.6	0.303085	0.440474								3.6
	TRUE	5-(Methylsulfanyl)-9-pentofuranosyl-9H-pyrimido[5',4':4,5]pyrrolo[2,3-d]pyrimidin-4-amine	C14 H16 N6 O4 S	Full match	No results	No results	No results	Full match	No results	2.51	364.096	365.104	5.208	2.04542e+09	1	0	0					0.0962858		No matches found	No matches found	No matches found	6	14	12	No matches found	No matches found	DDA for preferred ion	[M+H]+1	1.58864e+07	6.57604e+07	286.169	71.0816	0.242	-2.05	0.0030687	0.0205148	6.2	5.1			5.1		5.8	5.5
	TRUE	N-Benzylformamide_OK	C8 H9 N O	Full match	Full match	No results	No results	Not the top hit	Full match	0.24	135.068	136.076	5.209	9.56134e+07	59	11	0	66.8	8.3	95.8	8.6	0.0684467		No matches found	No matches found	No matches found	6	21	18	Multiple matches found	Single match found	DDA for preferred ion	[M+H]+1	2.5988e+06	7.35829e+06	174.855	34.1134	0.353	-1.5	0.0219905	0.0801951	5.5	3.6	0.8	2	3.9	0.5	5.6	3.9
	TRUE	O-(Carbamoylamino)homoserine	C5 H11 N3 O4	Full match	No results	No results	No results	Full match	No results	-3.21	177.074	178.082	5.21	4.7059e+06	1	0	0					0.0743877		No matches found	No matches found	No matches found	6	19	17	No matches found	No matches found	No MS2	[M+H]+1	127932	2.20349e+06	138.341	76.6505	0.058	-4.11	0.0363792	0.109546	0.2	0.2	3.4	1.2	1	0.6	2.9	3.1
	TRUE			No results	No results	No results	No results	No results	No results		181.068	182.076	5.211	4.78574e+08	0	0	0					0.0684002		No matches found	No matches found	No matches found	6	22	19	No matches found	No matches found	DDA for preferred ion	[M+H]+1	1.28753e+07	4.14568e+07	173.423	29.981	0.311	-1.69	0.0094353	0.044121	6.2	5.5	4.1	3	4.3		6.6	3.9
	TRUE	NP-020571	C20 H18 O7	No match	Invalid mass	No results	No results	No match	No results	102535	408.054	409.061	5.211	1.70904e+07	5	4	0	49.1	35.7		47.5	0.0538441		No matches found	No matches found	No matches found	6	18	8	No matches found	No matches found	DDA for preferred ion	[M+H]+1	226099	2.19446e+06	252.839	64.7768	0.103	-3.28	0.000344356	0.00498463	3.6	3			3.1		3.5	1.2
	TRUE	4-Hydroxybenzaldehyde	C7 H6 O2	Full match	Invalid mass	No results	Not the top hit	Partial match	Full match	-0.62	122.037	123.044	5.211	2.75208e+07	9	36	0			89.2		0.036704		No matches found	No matches found	No matches found	6	24	20	Multiple matches found	Multiple matches found	DDA for preferred ion	[M+H]+1	645427	1.9956e+06	175.653	38.2271	0.323	-1.63	0.0256813	0.089552	3.6	2.8	0.2		1.8		4.6	2.4
	TRUE	3-(3,4-dihydroxyphenyl)propanoic acid	C9 H10 O4	No results	Invalid mass	No results	No results	No match	No results	-98945.2	164.044	165.051	5.212	8.04514e+07	2	4	0	87.3	83.6		83.6	0.0441526		No matches found	No matches found	No matches found	6	21	18	No matches found	No matches found	DDA for preferred ion	[M+H]+1	2.03894e+06	6.57981e+06	177.369	32.9388	0.31	-1.69	0.0112887	0.0501873	5.5	4.3	1.2		3.6		5.6	3.6
	TRUE	[Similar to: 6-methoxy-4-(trifluoromethyl)nicotinamide; ΔMass: 4.9867 Da]	C6 H13 N O4 P2	Full match	Invalid mass	No results	No results	No match	No results	2.84	225.033	226.04	5.212	2.36406e+07	8	1	0			98.8		0.0326198		No matches found	No matches found	No matches found	6	11	10	No matches found	No matches found	DDA for preferred ion	[M+H]+1	3.13993e+06	9.73687e+06	108.365	41.6979	0.322	-1.63	0.000746776	0.00837224	3.9	5.8	3.1		4.3		6.6	3.9
	FALSE	[Similar to: 6-[4-(3,4-dimethoxyphenyl)-hexahydrofuro[3,4-c]furan-1-yl]-4-methoxy-2H-1,3-benzodioxole; ΔMass: -184.0094 Da]		No results	Invalid mass	No results	No results	No results	No results		216.143	217.15	5.213	8.7623e+07	0	2	0			79.8		0.142788		No matches found	No matches found	No matches found	6	22	21	No matches found	No matches found	DDA for preferred ion	[M+H]+1	181434	281671	289.546	80.4285	0.644	-0.63	0.771585	0.844458		3.9	0.6		3.7		5.6	5.8
	TRUE	N-Benzylformamide	C8 H9 N O	No match	Invalid mass	No results	No results	No match	No results	-126058	118.042	136.076	5.215	9.56134e+07	5	11	0	66.8	8.3	95.8	8.6	0.0419042		No matches found	No matches found	No matches found	6	21	18	No matches found	No matches found	DDA for preferred ion	[M+NH4]+1	2.64977e+06	7.35829e+06	174.726	34.1134	0.36	-1.47	0.0226269	0.081847	5.5	3.6	0.8	2	3.9	0.5	5.6	3.9
	TRUE	1-Nitro-4-{[4-(tetradecyloxy)phenyl]sulfanyl}benzene	C26 H37 N O3 S	No results	Invalid mass	No results	No results	Full match	No results	0.47	443.25	444.257	5.219	5.70975e+06	5	12	0			66.3		0.249623		No matches found	No matches found	No matches found	6	29	22	No matches found	No matches found	DDA for preferred ion	[M+H]+1	76334.2	208029	81.6317	51.7447	0.367	-1.45	0.00743124	0.0376781					2.1		5.8	1.4
	TRUE	[Similar to: 6-methoxy-4-(trifluoromethyl)nicotinamide; ΔMass: 72.9763 Da]	C5 H11 N O13	Full match	Invalid mass	No results	No results	No match	No results	-2.71	293.022	294.03	5.222	3.21283e+06	1	1	0			89.2		0.0222437		No matches found	No matches found	No matches found	6	18	15	No matches found	No matches found	DDA for preferred ion	[M+H]+1	207854	1.04572e+06	102.355	49.2328	0.199	-2.33	0.000319018	0.00479856		2.6			3.3		5.6	1.1
	TRUE		C14 H35 N5 O12	Full match	No results	No results	No results	No match	No results	-2.37	465.227	466.234	5.225	1.18391e+06	3	0	0					0.227121		No matches found	No matches found	No matches found	6	19	18	No matches found	No matches found	No MS2	[M+H]+1	48525.8	119051	76.6808	69.1714	0.408	-1.29	0.0372814	0.109717					0.2			0.2
	TRUE	[Similar to: 6-methoxy-4-(trifluoromethyl)nicotinamide; ΔMass: 140.9550 Da]	C14 H7 N3 O7 S	Full match	Invalid mass	No results	No results	No results	No results	1.47	361.001	362.008	5.228	5.51743e+06	0	1	0			97.5		0.00100021		No matches found	No matches found	No matches found	6	10	10	No matches found	No matches found	DDA for preferred ion	[M+H]+1	803547	2.05262e+06	95.4698	48.4112	0.391	-1.35	0.000222018	0.00406983	1.1	3	1.6		4.5		6	1.1
	TRUE	[Similar to: 6-methoxy-4-(trifluoromethyl)nicotinamide; ΔMass: -16.9950 Da]		No results	Invalid mass	No results	No results	No results	No results		203.051	226.04	5.231	2.36406e+07	0	1	0			98.8		0.0509696		No matches found	No matches found	No matches found	6	11	10	No matches found	No matches found	DDA for other ion	[M+Na]+1	3.13993e+06	9.40745e+06	108.114	46.0219	0.334	-1.58	0.000943639	0.00967947		5.8	3.1		4.3		6.6	3.9
	TRUE		C6 H16 N6 P2 S	Full match	No results	No results	No results	No match	No results	1.9	266.064	267.071	5.232	2.81476e+06	2	0	0					0.0637439		No matches found	No matches found	No matches found	6	20	11	No matches found	No matches found	No MS2	[M+H]+1	194240	534248	131.763	36.2091	0.364	-1.46	0.0106544	0.0479581	1.8	3.3			2.3		5.4	3
	FALSE		C19 H37 N4 O3 P	Full match	No results	No results	No results	No match	No results	2.8	400.261	401.269	5.234	3.37498e+06	29	0	0					0.26145		No matches found	No matches found	No matches found	3	2	0	No matches found	No matches found	No MS2	[M+H]+1	41901.7	128790	263.996	71.704	0.325	-1.62	0.464592	0.593901		1.6						4.1
	FALSE		C34 H42 N4 O3 S	Full match	No results	No results	No results	No results	No results	-1.82	586.297	587.304	5.256	3.52696e+06	0	0	0					0.296697		No matches found	No matches found	No matches found	6	18	18	No matches found	No matches found	No MS2	[M+H]+1	124400	297473	197.074	104.032	0.418	-1.26	0.174099	0.292362		1.4	2	1.2	4.5
	FALSE	Musk Tebetine	C13 H18 N2 O4	Full match	No results	No results	No results	Full match	No results	-2.63	266.126	267.133	5.264	6.48522e+06	53	0	0					0.125957		No matches found	No matches found	No matches found	6	22	20	No matches found	No matches found	No MS2	[M+H]+1	98888.7	291536	238.718	61.2948	0.339	-1.56	0.741204	0.823293		1.1			1.2		0.8	2.8
	TRUE		C8 H9 N10 O2 P3 S	Full match	No results	No results	No results	No match	No results	-1.5	401.984	402.991	5.282	4.98836e+06	3	0	0					0.983745		No matches found	No matches found	No matches found	6	15	15	No matches found	No matches found	DDA for preferred ion	[M+H]+1	81371	3.39828e+06	156.154	68.5661	0.024	-5.38	0.00963774	0.0448354				0.7	0.6	2.1		2.3
	FALSE	Leucylproline	C11 H20 N2 O3	No match	Invalid mass	No results	No results	No results	No results	-13.85	228.144	229.151	5.289	2.52741e+08	0	19	0	90.3	9.5	93.3	33.3	0.144233		No matches found	No matches found	No matches found	6	23	20	No matches found	No matches found	DDA for preferred ion	[M+H]+1	2.32301e+06	2.41588e+07	225.197	78.4795	0.096	-3.38	0.156031	0.271326	3.9	0.7	3.5	2.2	1.1	3	5.6	5.8
	FALSE	[Similar to: 13-(dodecan-2-yl)-6-(1-hydroxyethyl)-3-(hydroxymethyl)-12-methyl-9-(propan-2-yl)-1-oxa-4,7,10-triazacyclotridecane-2,5,8,11-tetrone; ΔMass: -123.1503 Da]	C13 H36 N6 O5 P2	Full match	Invalid mass	No results	No results	No match	No results	0.36	418.222	419.23	5.29	2.63543e+06	1	17	0			83.2		0.222391		No matches found	No matches found	No matches found	6	27	24	No matches found	No matches found	DDA for preferred ion	[M+H]+1	68073.6	197068	159.377	53.2096	0.345	-1.53	0.366683	0.503318		2.2			2.6			1.2
	TRUE		C10 H3 N7 S	Full match	No results	No results	No results	No match	No results	-2.62	253.016	254.024	5.294	5.01806e+06	4	0	0					0.0164002		No matches found	No matches found	No matches found	6	12	11	No matches found	No matches found	DDA for preferred ion	[M+H]+1	296779	3.4783e+06	120.441	69.9252	0.085	-3.55	0.0215366	0.0790527	2.3			0.7	1.6	4.2	5.3	1.1
	TRUE	Betaine_OK	C5 H11 N O2	Full match	Full match	No results	Partial match	Partial match	Full match	-1.83	117.079	118.086	5.299	5.15757e+09	56	7	0	96.7	9.8	93.1	9.8	0.0787641		No matches found	No matches found	No matches found	6	23	23	Multiple matches found	No matches found	DDA for preferred ion	[M+H]+1	2.09334e+08	2.53905e+09	113.531	71.3051	0.082	-3.6	0.00753463	0.0378202	5.5	5.1	6.6	6.6	6.6	6.6	6.2	6.6
	FALSE		C3 H9 N2 O9 P S	Full match	No results	No results	No results	No results	No results	1.85	279.977	280.984	5.312	3.87504e+06	0	0	0					0.977156		No matches found	No matches found	No matches found	6	6	4	No matches found	No matches found	DDA for preferred ion	[M+H]+1	506787	1.79841e+06	112.05	77.2648	0.282	-1.83	0.0757425	0.165294		1	1.4	1.8	2	3.3	2.9	1.2
	FALSE		C19 H26 N P	Full match	No results	No results	No results	No results	No results	-1.18	299.18	300.187	5.324	1.09894e+07	0	0	0					0.179932		No matches found	No matches found	No matches found	5	25	22	No matches found	No matches found	No MS2	[M+H]+1	342282	822053	178.73	73.1734	0.416	-1.26	0.280392	0.414702	1.8	3.6			1.6		0.2	2.8
	FALSE		C18 H25 N3 O3 S2	Full match	No results	No results	No results	No match	No results	0.32	395.134	396.141	5.327	2.56216e+06	2	0	0					0.133861		No matches found	No matches found	No matches found	3	5	3	No matches found	No matches found	No MS2	[M+H]+1	57331	145607	191.712	64.2038	0.394	-1.34	0.760403	0.836396	3.5	3.5
	FALSE	1,1'-[(6-Methoxy-1,3,5-triazine-2,4-diyl)diimino]di(2-propanol)	C10 H19 N5 O3	Full match	No results	No results	No results	Full match	No results	-1.08	257.149	258.156	5.334	6.86205e+06	1	0	0					0.148511		No matches found	No matches found	No matches found	6	21	14	No matches found	No matches found	No MS2	[M+H]+1	25418.4	97006.9	311.096	63.1411	0.262	-1.93	0.39486	0.530829
	FALSE		C17 H30 N2 O6	Full match	No results	No results	No results	No match	No results	-0.4	358.21	359.218	5.334	3.46116e+06	1	0	0					0.210244		No matches found	No matches found	No matches found	3	24	2	No matches found	No matches found	No MS2	[M+H]+1	62962.4	173845	202.796	50.0228	0.362	-1.47	0.578765	0.691834		4.1
	TRUE	N'',N'''''-(3,6-Dioxo-1,4-cyclohexadiene-1,4-diyl)dicarbonohydrazonic diamide	C8 H12 N8 O2	Full match	No results	No results	No results	Full match	No results	1.5	252.109	253.116	5.335	9.57092e+06	1	0	0					0.1087		No matches found	No matches found	No matches found	6	14	12	No matches found	No matches found	No MS2	[M+H]+1	55773.7	203778	281.573	115.283	0.274	-1.87	0.0297749	0.0978939		2.2			1.7		0.2	3.9
	FALSE			No results	No results	No results	No results	No results	No results		157.083	158.09	5.344	3.02296e+08	0	0	0					0.0827007		No matches found	No matches found	No matches found	6	20	20	No matches found	No matches found	No MS2	[M+H]+1	63041.5	222105	330.701	58.8775	0.284	-1.82	0.851067	0.901511
	FALSE			No results	No results	No results	No results	No results	No results		179.062	180.07	5.347	4.89905e+07	0	0	0					0.0622632		No matches found	No matches found	No matches found	5	21	14	No matches found	No matches found	No MS2	[M+H]+1	73702.6	225966	317.461	57.8085	0.326	-1.62	0.67409	0.76911
	FALSE	Trigonelline	C7 H7 N O2	Full match	Full match	No results	Partial match	Not the top hit	Full match	-0.51	137.048	138.055	5.374	1.13647e+08	50	19	0	94.7	84.3	89.7	86.9	0.047608		No matches found	No matches found	No matches found	6	17	15	Multiple matches found	No matches found	DDA for preferred ion	[M+H]+1	1.42541e+07	3.86533e+07	112.585	87.9331	0.369	-1.44	0.187839	0.307111	5.5	4.3	4.1	6.2	2	6.2	5.8	3.3
	FALSE	[Similar to: PB-22 N-(4-Hydroxypentyl)-3-carboxyindole metabolite; ΔMass: -88.0937 Da]	C6 H10 N P S	Full match	Invalid mass	No results	No results	No results	No results	0.13	159.027	160.034	5.39	6.20422e+07	0	2	0			63.2		0.0271775		No matches found	No matches found	No matches found	6	10	10	No matches found	No matches found	DDA for preferred ion	[M+H]+1	3.08802e+06	1.42544e+07	136.599	98.1244	0.217	-2.21	0.069872	0.156475	4.7	1.1	2.6	3.9		4.7	3.3	6.1
	FALSE		C13 H19 N2 O4 P S	Full match	No results	No results	No results	No match	No results	1.24	330.081	331.088	5.391	5.76394e+07	12	0	0					0.080723		No matches found	No matches found	No matches found	6	20	19	No matches found	No matches found	No MS2	[M+H]+1	251379	454386	300.61	49.9943	0.553	-0.85	0.544164	0.66328	0.7
	FALSE		C17 H24 N6 O2	Full match	No results	No results	No results	No match	No results	-0.44	344.196	345.203	5.413	1.0843e+07	2	0	0					0.195921		No matches found	No matches found	No matches found	6	20	20	No matches found	No matches found	No MS2	[M+H]+1	268864	303129	128.502	200	0.887	-0.17	0.441461	0.575334		1.4					2.2	0.5
	FALSE	[Similar to: 5-nitro-2-{[5-(trifluoromethyl)-4H-1,2,4-triazol-3-yl]thio}pyridine; ΔMass: 89.9661 Da]	C10 H6 N7 O4 P3	Full match	Invalid mass	No results	No results	No match	No results	1.13	380.97	381.977	5.418	4.83245e+07	1	3	0			99.1		0.969841		No matches found	No matches found	No matches found	6	23	20	No matches found	No matches found	DDA for preferred ion	[M+H]+1	1.32248e+07	1.79619e+07	68.5661	72.0582	0.736	-0.44	0.29579	0.43161	1.3	2	1.3	1.3	4.3	2.4	4.5	0.9
	FALSE	[Similar to: 5-nitro-2-{[5-(trifluoromethyl)-4H-1,2,4-triazol-3-yl]thio}pyridine; ΔMass: 21.9882 Da]	C7 H7 N O13	Full match	Invalid mass	No results	No results	No match	No results	0.66	312.992	313.999	5.434	7.0941e+07	4	3	0			90.3		0.991945		No matches found	No matches found	No matches found	6	22	19	No matches found	No matches found	DDA for preferred ion	[M+H]+1	2.0258e+07	2.55211e+07	62.5202	72.8623	0.794	-0.33	0.56899	0.685002	2.4	2.4	2.4	2	2.4	2.8	3.7	0.9
	FALSE	[Similar to: 5-nitro-2-{[5-(trifluoromethyl)-4H-1,2,4-triazol-3-yl]thio}pyridine; ΔMass: -45.9959 Da]	C10 H3 N3 O5	Full match	Invalid mass	No results	No results	No match	No results	2.48	245.008	246.015	5.435	1.66533e+08	1	3	0			67.3		0.00787879		No matches found	No matches found	No matches found	6	22	19	No matches found	No matches found	DDA for preferred ion	[M+H]+1	5.86658e+07	5.97254e+07	60.8545	71.4476	0.982	-0.03	0.812687	0.871599	3.2	2.4	2.8	2.4	2.8	2.8	4.3	2
	FALSE	N-Acetyl-4-nitro-1-(2,3,5-tri-O-acetylpentofuranosyl)-1H-imidazol-5-amine	C16 H20 N4 O10	Full match	No results	No results	No results	Full match	No results	-0.4	428.118	429.125	5.445	1.06893e+08	1	0	0					0.117771		No matches found	No matches found	No matches found	6	18	18	No matches found	No matches found	No MS2	[M+H]+1	359152	482232	312.097	46.1626	0.745	-0.43	0.475054	0.602658
	TRUE	Acetyl-β-methylcholine	C8 H17 N O2	No match	Invalid mass	No results	No results	No results	No results	-15.41	159.123	160.131	5.456	2.14581e+08	0	4	0	61.1	23.5	66.4	23.9	0.123477		No matches found	No matches found	No matches found	6	18	18	No matches found	No matches found	DDA for preferred ion	[M+H]+1	2.73055e+06	5.99527e+07	121.372	93.0308	0.046	-4.46	0.0119003	0.0523904	0.7	1.1	1.6	2.4			3.6	2
	FALSE	[Similar to: 3a,8-dihydroxy-3,5a,9-trimethyl-2H,3H,3aH,4H,5H,5aH,6H,7H,8H,9bH-naphtho[1,2-b]furan-2-one; ΔMass: -108.1974 Da]		No results	Invalid mass	No results	No results	No results	No results		157.954	158.962	5.458	5.28047e+08	0	6	0			89.3		0.954366		No matches found	No matches found	No matches found	6	22	22	No matches found	No matches found	DDA for preferred ion	[M+H]+1	3.45637e+08	3.35749e+08	47.3272	38.3824	1.029	0.04	0.553117	0.670869	3.2	3.6	5.1	4.7	3.9	5.1	5.5	3.2
	FALSE	[Similar to: 3a,8-dihydroxy-3,5a,9-trimethyl-2H,3H,3aH,4H,5H,5aH,6H,7H,8H,9bH-naphtho[1,2-b]furan-2-one; ΔMass: -130.1793 Da]		No results	Invalid mass	No results	No results	No results	No results		135.973	158.962	5.469	5.28047e+08	0	6	0			83.4		0.972509		No matches found	No matches found	No matches found	6	22	22	No matches found	No matches found	DDA for other ion	[M+Na]+1	3.45637e+08	3.35749e+08	47.3272	38.3824	1.029	0.04	0.553117	0.670869	3.2	3.6	5.1	4.7	3.9	5.1	5.5	3.2
	FALSE		C8 H18 N4 O6 S	Full match	No results	No results	No results	No match	No results	-0.86	298.094	299.102	5.47	5.78059e+08	1	0	0					0.0944495		No matches found	No matches found	No matches found	6	23	18	No matches found	No matches found	DDA for preferred ion	[M+H]+1	893911	4.00655e+07	313.363	80.0731	0.022	-5.49	0.0592024	0.142171	0.9	0.9					2	1.7
	FALSE	5-Bromo-5-fluoro-6-hydroxydihydro-2,4(1H,3H)-pyrimidinedione	C4 H4 Br F N2 O3	No results	Invalid mass	No results	No results	Full match	No results	-0.07	225.939	226.946	5.471	1.95465e+09	2	6	0			92.4		0.938918		No matches found	No matches found	No matches found	6	22	22	No matches found	No matches found	DDA for preferred ion	[M+H]+1	1.2258e+09	1.19413e+09	48.4171	38.9954	1.027	0.04	0.533966	0.654761	3.6	4.3	5.1	5.1	3.6	5.1	5.1	3.2
	FALSE	3-(2-Furyl)-2-thioxo-1,3-thiazolidin-4-one	C7 H5 N O2 S2	No results	Invalid mass	No results	No results	Full match	No results	-0.17	198.976	199.983	5.477	6.46344e+07	2	6	0			92.5		0.976137		No matches found	No matches found	No matches found	6	24	22	No matches found	No matches found	DDA for preferred ion	[M+H]+1	3.63231e+07	3.60894e+07	47.029	39.9016	1.006	0.01	0.719589	0.806173	2.8	2.4	3.9	3.6	3.6	2.4	3.7	2
	FALSE	Diethyl benzoylphosphonate	C11 H15 O4 P	Full match	No results	No results	No results	Full match	No results	-0.23	242.071	243.078	5.494	4.40716e+07	3	0	0					0.0707405		No matches found	No matches found	No matches found	6	20	17	No matches found	No matches found	No MS2	[M+H]+1	8.45013e+06	1.01149e+07	102.074	76.3157	0.835	-0.26	0.872346	0.912274	2.8	1.3	1.8		3.2	2.8	2.6	2.2
	FALSE			No results	No results	No results	No results	No results	No results		89.9693	90.9766	5.495	8.11925e+08	0	0	0					0.969319		No matches found	No matches found	No matches found	6	23	23	No matches found	No matches found	DDA for preferred ion	[M+H]+1	5.79422e+08	5.54225e+08	43.0724	35.9937	1.045	0.06	0.657503	0.755919	3.2	4.7	5.1	5.1	3.9	5.1	5.5	3.6
	FALSE	[Similar to: 3a,8-dihydroxy-3,5a,9-trimethyl-2H,3H,3aH,4H,5H,5aH,6H,7H,8H,9bH-naphtho[1,2-b]furan-2-one; ΔMass: 73.7737 Da]	C5 H2 N4 O10 P2	Full match	Invalid mass	No results	No results	No results	No results	2.76	339.926	362.915	5.496	3.41489e+08	0	6	0			96.2		0.925553		No matches found	No matches found	No matches found	6	23	23	No matches found	No matches found	DDA for other ion	[M+Na]+1	1.94262e+08	1.86955e+08	50.1178	44.0033	1.039	0.06	0.517278	0.63995	2.4	3.2	3.2	4.7	3.6	3.6	3.2	2.4
	FALSE	[Similar to: NP-021303; ΔMass: 165.6824 Da]		No results	Invalid mass	No results	No results	No results	No results		633.84	634.847	5.498	6.91557e+07	0	2	0			73.4		0.839643		No matches found	No matches found	No matches found	6	18	18	No matches found	No matches found	DDA for preferred ion	[M+H]+1	4.00243e+07	3.80991e+07	46.898	31.3757	1.051	0.07	0.254592	0.387493	1.7	2.4	3.2	3.2	2.4	2.4	2.4	1.3
	FALSE	(2,5-dioxopyrrolidin-1-yl) N-methyl-N-nitrosocarbamate	C6 H7 N3 O5	Full match	Invalid mass	No results	No results	Full match	No results	0.17	201.039	202.046	5.498	8.61496e+07	3	14	0			90.3		0.038605		No matches found	No matches found	No matches found	5	27	19	No matches found	No matches found	DDA for preferred ion	[M+H]+1	1.55524e+07	1.94968e+07	108.538	72.5422	0.798	-0.33	0.416824	0.549976	2.4	1.3	3.2	1.4	4.3	3.6	5.5	0.7
	FALSE	[Similar to: 3a,8-dihydroxy-3,5a,9-trimethyl-2H,3H,3aH,4H,5H,5aH,6H,7H,8H,9bH-naphtho[1,2-b]furan-2-one; ΔMass: 163.7316 Da]	C6 H8 O14 P2 S2	Full match	Invalid mass	No results	No results	No results	No results	0.74	429.883	430.891	5.5	2.86682e+08	0	6	0			91.4		0.883388		No matches found	No matches found	No matches found	6	22	21	No matches found	No matches found	DDA for preferred ion	[M+H]+1	1.59541e+08	1.50089e+08	49.9236	42.9771	1.063	0.09	0.475449	0.602658	2	2.8	3.6	4.7	3.6	3.2	3.2	2.4
	FALSE		C14 H19 P	Full match	No results	No results	No results	No results	No results	-1.74	218.122	219.129	5.5	2.27322e+07	0	0	0					0.122057		No matches found	No matches found	No matches found	6	23	21	No matches found	No matches found	No MS2	[M+H]+1	363607	359189	198.053	130.169	1.012	0.02	0.450902	0.583425		1.3			1.4		0.8	2.8
	FALSE	[Similar to: NP-021303; ΔMass: 97.6909 Da]	C10 H5 N2 O18 P3 S	Full match	Invalid mass	No results	No results	No results	No results	1.9	565.848	566.855	5.503	1.00805e+08	0	2	0			74		0.848165		No matches found	No matches found	No matches found	6	20	19	No matches found	No matches found	DDA for preferred ion	[M+H]+1	5.62489e+07	5.29208e+07	48.1976	34.2151	1.063	0.09	0.281254	0.415096	2	2.8	3.2	3.6	2.4	2.8	2.8	2.4
	FALSE	[Similar to: 3a,8-dihydroxy-3,5a,9-trimethyl-2H,3H,3aH,4H,5H,5aH,6H,7H,8H,9bH-naphtho[1,2-b]furan-2-one; ΔMass: 231.7085 Da]	C4 H N6 O17 P3	Full match	Invalid mass	No results	No results	No results	No results	-1.55	497.86	498.868	5.509	1.62201e+08	0	6	0			87.4		0.860331		No matches found	No matches found	No matches found	6	21	20	No matches found	No matches found	DDA for preferred ion	[M+H]+1	8.88508e+07	8.34025e+07	49.3228	36.4738	1.065	0.09	0.303755	0.440535	2	2.8	3.6	3.9	2.8	3.2	2.8	2.4
	FALSE	[Similar to: 3a,8-dihydroxy-3,5a,9-trimethyl-2H,3H,3aH,4H,5H,5aH,6H,7H,8H,9bH-naphtho[1,2-b]furan-2-one; ΔMass: 95.7557 Da]	C6 H4 O14 P2	Full match	Invalid mass	No results	No results	No match	No results	-0.29	361.908	362.915	5.51	3.41489e+08	1	6	0			96.2		0.907522		No matches found	No matches found	No matches found	6	23	23	No matches found	No matches found	DDA for preferred ion	[M+H]+1	1.94262e+08	1.86955e+08	50.1178	44.0033	1.039	0.06	0.517278	0.63995	2.4	3.2	3.2	4.7	3.6	3.6	3.2	2.4
	FALSE	7-Hydroxy-9,9-dimethyl-3-thia-9-azoniabicyclo[3.3.1]nonane	C9 H18 N O S	No results	No results	No results	No results	Full match	No results	-3.44	188.11	189.118	5.512	4.16718e+07	1	0	0					0.110263		No matches found	No matches found	No matches found	6	16	16	No matches found	No matches found	No MS2	[M+H]+1	369234	2.01056e+06	235.489	87.1659	0.184	-2.44	0.11199	0.217356		2.4			1.8		3.3	2.8
	FALSE	[Similar to: Creatine; ΔMass: -0.0737 Da]		No results	Invalid mass	No results	No results	No results	No results		130.996	132.003	5.513	3.22518e+08	0	12	0			92.1		0.995816		No matches found	No matches found	No matches found	6	22	22	No matches found	No matches found	DDA for preferred ion	[M+H]+1	2.26978e+08	2.14623e+08	43.0223	35.1809	1.058	0.08	0.648345	0.74825	3.6	4.3	5.1	4.7	4.3	5.1	5.5	2.8
	TRUE	Betaine	C5 H11 N O2	Full match	Full match	No results	Partial match	Partial match	Full match	-1.46	117.079	118.086	5.514	6.06195e+08	56	7	0	93	9.7	92.3	9.7	0.0788082		No matches found	No matches found	No matches found	5	17	16	Multiple matches found	No matches found	DDA for preferred ion	[M+H]+1	3.31682e+07	1.3069e+08	155.41	46.3429	0.254	-1.98	0.00539777	0.030164	3.6	3.9			3.6		4.7	5.1
	FALSE	[Similar to: 3a,8-dihydroxy-3,5a,9-trimethyl-2H,3H,3aH,4H,5H,5aH,6H,7H,8H,9bH-naphtho[1,2-b]furan-2-one; ΔMass: 27.7758 Da]	C4 H9 O7 P3 S	Full match	Invalid mass	No results	No results	No results	No results	-1.97	293.928	294.935	5.52	2.32776e+08	0	6	0			95.1		0.927604		No matches found	No matches found	No matches found	6	24	23	No matches found	No matches found	DDA for preferred ion	[M+H]+1	1.3382e+08	1.31838e+08	49.959	40.8209	1.015	0.02	0.464405	0.593901	3.2	3.6	4.7	5.1	3.6	4.3	4.3	2.4
	TRUE	D-(+)-Proline_OK	C5 H9 N O2	Full match	Full match	No results	Full match	Full match	Full match	-0.96	115.063	116.07	5.53	2.13444e+09	44	12	0	97.5	9.9	99.3	9.9	0.0632177		No matches found	No matches found	No matches found	6	17	17	Multiple matches found	No matches found	DDA for preferred ion	[M+H]+1	1.58301e+07	2.82664e+08	243.238	74.2267	0.056	-4.16	0.0237554	0.084908	2.4	3.9		4.3	3.2	2.8	3.9	5.1
	TRUE			No results	No results	No results	No results	No results	No results		225.093	226.1	5.561	3.84743e+07	0	0	0					0.0927672		No matches found	No matches found	No matches found	6	20	20	No matches found	No matches found	No MS2	[M+H]+1	1.09353e+06	1.87164e+07	172.629	72.4024	0.058	-4.1	0.00301713	0.0203206		1.6	0.5	1.1	0.7	0.7	1.4	1.7
	TRUE	[Similar to: Acetyl-L-carnitine; ΔMass: -0.0057 Da]		No results	Invalid mass	No results	No results	No results	No results		203.11	204.117	5.562	8.31156e+08	0	29	0			85.7		0.110008		No matches found	No matches found	No matches found	6	19	19	No matches found	No matches found	DDA for preferred ion	[M+H]+1	3.44893e+07	4.47191e+08	169.232	71.0733	0.077	-3.7	0.00571234	0.0313157	2.4	2.8	2	2.8	2	3.6	3.9	5.1
	FALSE		C21 H38 N5 O8 P S	Full match	No results	No results	No results	No match	No results	-3.12	551.216	552.223	5.594	3.22929e+06	3	0	0					0.21615		No matches found	No matches found	No matches found	3	13	7	No matches found	No matches found	No MS2	[M+H]+1	71360.9	84349.2	222.16	32.0494	0.846	-0.24	0.19528	0.31641		4.5			2.3
	FALSE	N-(1-Methyl-2-(methylthio)-6-oxo-1,6-dihydro-4-pyrimidinyl)pentopyranosylamine	C11 H17 N3 O5 S	Full match	No results	No results	No results	Full match	No results	-1.83	303.088	304.096	5.624	7.29423e+06	1	0	0					0.0883368		No matches found	No matches found	No matches found	6	30	4	No matches found	No matches found	No MS2	[M+H]+1	93075.3	95989.6	278.771	33.0113	0.97	-0.04	0.278218	0.412641
	FALSE		C10 H23 N5 O2 P2	Full match	No results	No results	No results	No match	No results	0.64	307.133	308.14	5.627	9.14047e+06	29	0	0					0.132893		No matches found	No matches found	No matches found	5	28	24	No matches found	No matches found	No MS2	[M+H]+1	90443.2	108644	32.4491	235.259	0.832	-0.26	0.147312	0.261711
	TRUE	Acetylcholine_OK	C7 H15 N O2	No results	Invalid mass	No results	No results	No results	No results	-6.18	145.109	146.117	5.665	3.03186e+08	0	11	0	91.1	9.6	68.8	34	0.109382		No matches found	No matches found	No matches found	6	22	9	No matches found	No matches found	DDA for preferred ion	[M+H]+1	3.01065e+06	1.12399e+08	195.308	74.271	0.027	-5.22	0.0038717	0.0238513	5.8	3.7	3.3	2.7	3.3	2.7	6.2	6.6
	FALSE		C20 H34 N9 O3 P	Full match	No results	No results	No results	No match	No results	-0.24	479.252	480.259	5.665	5.35747e+06	1	0	0					0.252108		No matches found	No matches found	No matches found	3	21	1	No matches found	No matches found	No MS2	[M+H]+1	121439	142388	310.66	164.655	0.853	-0.23	0.938132	0.956142								5.5
	FALSE	[Similar to: 6,7,8-trimethoxy-2H-chromen-2-one; ΔMass: 49.9807 Da]	C6 H15 N4 O5 P S	Full match	Invalid mass	No results	No results	No match	No results	-3.18	286.049	287.056	5.667	1.54744e+06	10	12	0			90		0.0491676		No matches found	No matches found	No matches found	6	17	17	No matches found	No matches found	DDA for preferred ion	[M+H]+1	56861.1	63886.1	188.414	142.24	0.89	-0.17	0.609499	0.715309	0.2	1.6			3.3		3.6	2.2
	FALSE		C14 H26 N3 O4 P	Full match	No results	No results	No results	No match	No results	1.66	331.167	332.174	5.669	2.15733e+06	1	0	0					0.166643		No matches found	No matches found	No matches found	3	16	4	No matches found	No matches found	No MS2	[M+H]+1	69513.2	60800.6	194.135	113.672	1.143	0.19	0.193617	0.3143	2.1	3.9	3.3		3.3			4.5
	FALSE		C33 H53 O13 P	Full match	No results	No results	No results	No results	No results	-1.7	688.321	689.328	5.688	2.00862e+06	0	0	0					0.321206		No matches found	No matches found	No matches found	6	18	12	No matches found	No matches found	No MS2	[M+H]+1	63812.3	78841.5	191.023	143.313	0.809	-0.31	0.428533	0.562138					4.8		4.1
	FALSE		C12 H29 N5 O9	Full match	No results	No results	No results	No results	No results	-0.28	387.196	388.204	5.693	3.5167e+06	0	0	0					0.196418		No matches found	No matches found	No matches found	6	11	10	No matches found	No matches found	No MS2	[M+H]+1	32290.7	32389	274.812	43.9706	0.997	0	0.438053	0.571305		1.8
	FALSE		C12 H25 N5 O3 S	Full match	No results	No results	No results	No results	No results	-1.4	319.167	320.175	5.694	3.31776e+06	0	0	0					0.167365		No matches found	No matches found	No matches found	6	26	13	No matches found	No matches found	No MS2	[M+H]+1	184305	35336.1	154.235	196.445	5.216	2.38	0.329232	0.463544	3.5	4.8			4.6		6
	TRUE		C9 H2 N9 O9 P3	Full match	No results	No results	No results	No results	No results	-1.3	472.918	473.925	5.694	1.23347e+06	0	0	0					0.918217		No matches found	No matches found	No matches found	3	21	17	No matches found	No matches found	No MS2	[M+H]+1	27024.9	112941	172.11	111.924	0.239	-2.06	0.00778743	0.0386162	2.5	1.4			1
	FALSE		C9 H29 N7 O3 P2	Full match	No results	No results	No results	No match	No results	-1.93	345.18	346.187	5.699	2.77702e+06	2	0	0					0.180045		No matches found	No matches found	No matches found	6	27	11	No matches found	No matches found	No MS2	[M+H]+1	35566.5	28104.5	218.123	43.9434	1.266	0.34	0.0623305	0.147286		3.1			1.7		5	3.7
	FALSE		C6 H5 N10 O4 P	Full match	No results	No results	No results	No match	No match	0.03	312.023	313.031	5.701	2.51082e+06	18	0	0					0.0232939		No matches found	No matches found	No matches found	3	26	21	Single match found	No matches found	No MS2	[M+H]+1	11607.3	18405.4	315.911	300.495	0.631	-0.67	0.138934	0.250343	4.5				3
	FALSE		C8 H3 N5 O8	Full match	No results	No results	No results	No match	No results	-0.71	296.998	298.005	5.707	2.3607e+06	2	0	0					0.997951		No matches found	No matches found	No matches found	6	18	17	No matches found	No matches found	No MS2	[M+H]+1	158532	297671	120.612	135.23	0.533	-0.91	0.118381	0.225633	0.5	0.5			2.3	1.5	4.6	3
	FALSE	[Similar to: JWH 018 7-hydroxyindole metabolite; ΔMass: -186.1122 Da]		No results	Invalid mass	No results	No results	No results	No results		171.061	172.068	5.711	3.18039e+06	0	2	0			94.9		0.0606333		No matches found	No matches found	No matches found	3	15	1	No matches found	No matches found	DDA for other ion	[M+H]+1	9948.8	12682.5	316.463	37.8878	0.784	-0.35	0.525162	0.64616
	FALSE		C77 H115 N4 O11 P3	Full match	No results	No results	No results	No results	No results	-1.03	1364.78	683.395	5.713	3.56513e+06	0	0	0					0.776118		No matches found	No matches found	No matches found	6	26	7	No matches found	No matches found	No MS2	[M+2H]+2	67596.9	30380	173.416	223.832	2.225	1.15	0.207816	0.331661	2.9	3.3	3.1	1.9	4.5
	TRUE			No results	No results	No results	No results	No results	No results		202.126	203.133	5.716	2.44332e+06	0	0	0					0.126219		No matches found	No matches found	No matches found	6	25	11	No matches found	No matches found	No MS2	[M+H]+1	42898.5	389240	211.098	94.5376	0.11	-3.18	0.0373221	0.109717	4.5		2.1	0.6
	FALSE		C19 H34 N3 O10 P	Full match	No results	No results	No results	No results	No results	-1.8	495.197	496.205	5.717	3.87613e+06	0	0	0					0.19729		No matches found	No matches found	No matches found	6	27	19	No matches found	No matches found	No MS2	[M+H]+1	33956.6	29348.7	182.776	239.919	1.157	0.21	0.99902	0.999574	2.9	5.2			3.1			1.4
	FALSE		C66 H111 N10 O17 P3	Full match	No results	No results	No results	No results	No results	-0.29	1408.73	705.374	5.719	3.63147e+06	0	0	0					0.733736		No matches found	No matches found	No matches found	6	25	24	No matches found	No matches found	No MS2	[M+2H]+2	58356	36702.9	220.523	226.945	1.59	0.67	0.593254	0.702179	1.7	4.1			2.6
	TRUE	ala-leu-gly	C11 H21 N3 O4	Full match	No results	No results	No results	Full match	No results	-0.93	259.153	260.16	5.719	2.24126e+07	15	0	0					0.152964		No matches found	No matches found	No matches found	6	22	13	No matches found	No matches found	No MS2	[M+H]+1	123728	35594.1	279.996	70.8379	3.476	1.8	0.0142298	0.0595934	2.7	5.2	3.3	1.7	2.3			5.1
	TRUE	(2S)-1-Hydroxy-3-(phosphonooxy)-2-propanyl D-alanyl-D-alaninate	C9 H19 N2 O8 P	Full match	Invalid mass	No results	No results	Full match	No results	0.95	314.088	315.095	5.72	1.47297e+07	1	2	0			63.9		0.0882011		No matches found	No matches found	No matches found	6	16	15	No matches found	No matches found	DDA for preferred ion	[M+H]+1	13271.5	2.41574e+06	313.302	84.8079	0.005	-7.51	0.00237624	0.0182516	1	1.7
	FALSE			No results	No results	No results	No results	No results	No results		142.074	143.081	5.721	1.86258e+07	0	0	0					0.0736049		No matches found	No matches found	No matches found	6	26	11	No matches found	No matches found	No MS2	[M+H]+1	427877	2.24199e+06	223.642	93.4799	0.191	-2.39	0.11214	0.217415	2.3	0.8		2	0.2	3.5	2.7	3.7
	FALSE	[Similar to: NNK; ΔMass: 604.3423 Da]	C42 H81 N10 O10 P3	Full match	Invalid mass	No results	No results	No results	No results	-1.35	978.534	979.541	5.721	1.91617e+06	0	11	0			64.6		0.533673		No matches found	No matches found	No matches found	6	11	11	No matches found	No matches found	DDA for preferred ion	[M+H]+1	23003.7	32301.2	183.432	35.4282	0.712	-0.49	0.653647	0.752925							4.6
	FALSE		C6 H9 N8 O2 P S	Full match	No results	No results	No results	No match	No results	-0.14	288.031	289.038	5.727	1.47532e+06	6	0	0					0.0306394		No matches found	No matches found	No matches found	6	21	5	No matches found	No matches found	No MS2	[M+H]+1	44713.5	32013.8	176.048	136.982	1.397	0.48	0.118227	0.225582	5					3.3
	FALSE		C12 H8 N P S	Full match	No results	No results	No results	No results	No results	0.72	229.012	230.019	5.728	5.45531e+06	0	0	0					0.0116713		No matches found	No matches found	No matches found	6	16	16	No matches found	No matches found	No MS2	[M+H]+1	211310	512548	184.683	154.568	0.412	-1.28	0.122973	0.232668	3.9	2.3			4.6		3	4.1
	FALSE		C25 H38 N O6 P	Full match	No results	No results	No match	No match	No results	-1.31	479.243	480.25	5.729	2.43647e+07	5	0	0					0.243047		No matches found	No matches found	No matches found	6	19	14	No matches found	No matches found	No MS2	[M+H]+1	21826.6	35867.6	321.721	37.885	0.609	-0.72	0.611778	0.716122
	TRUE		C14 H24 N7 O4 P	Full match	No results	No results	No results	No match	No results	0.83	385.163	386.17	5.73	1.55688e+06	10	0	0					0.163059		No matches found	No matches found	No matches found	6	16	16	No matches found	No matches found	No MS2	[M+H]+1	17446.4	460876	250.846	91.1926	0.038	-4.72	0.00148978	0.0133784	2.1
	FALSE		C12 H12 N8 O5	Full match	No results	No results	No results	No match	No results	-1.44	348.093	349.1	5.731	7.66679e+06	17	0	0					0.0925643		No matches found	No matches found	No matches found	6	23	17	No matches found	No matches found	No MS2	[M+H]+1	20504.4	55788.1	309.902	94.9984	0.368	-1.44	0.36744	0.503797
	FALSE	Uplandicine	C17 H27 N O7	Full match	No results	No results	No results	Not the top hit	No results	0.03	357.179	358.186	5.735	2.29019e+06	9	0	0					0.178764		No matches found	No matches found	No matches found	6	24	16	No matches found	No matches found	No MS2	[M+H]+1	39337.4	38572.9	170.806	49.5849	1.02	0.03	0.232173	0.362206	5.2	3.1			2.5			1.1
	FALSE	N-Acetyldemethylphosphinothricin	C6 H12 N O5 P	Full match	No results	No results	No results	Full match	No results	-1.33	209.045	210.052	5.74	2.40535e+07	1	0	0					0.04503		No matches found	No matches found	No matches found	6	26	17	No matches found	No matches found	No MS2	[M+H]+1	192010	504774	296.653	181.885	0.38	-1.39	0.210324	0.334775	3.5	5			4.6	2.7	5.8	5.5
	FALSE		C2 H7 N4 P S	Full match	No results	No results	No results	No results	No results	-2.31	150.013	151.02	5.74	8.68793e+06	0	0	0					0.012557		No matches found	No matches found	No matches found	6	28	18	No matches found	No matches found	No MS2	[M+H]+1	76731.8	190853	292.385	179.767	0.402	-1.31	0.24409	0.375283	1.7	1.4			1.4		2.5	5.5
	FALSE	[Similar to: 2-[(3R,4S)-3-{[5-(4-Fluorophenyl)-1,2-oxazol-3-yl]methyl}-4-piperidinyl]-N-(4-methoxybenzyl)acetamide; ΔMass: -252.1661 Da]		No results	Invalid mass	No results	No results	No results	No results		185.045	186.053	5.741	3.85689e+08	0	27	0			72.1		0.0454008		No matches found	No matches found	No matches found	6	23	17	No matches found	No matches found	DDA for preferred ion	[M+H]+1	4.41827e+06	1.09775e+07	289.586	171.965	0.402	-1.31	0.0768742	0.166977	6.2	6.6		1	6	5.8	6.6	6.6
	FALSE		C11 H4 O2	Full match	No results	No results	No results	No results	No results	0.05	168.021	169.028	5.741	2.82059e+07	0	0	0					0.0211373		No matches found	No matches found	No matches found	6	25	18	No matches found	No matches found	No MS2	[M+H]+1	266713	598955	295.702	182.611	0.445	-1.17	0.156796	0.272131	3.9	3.9			4.2	3	6.1	6.2
	FALSE	Phenylacetaldehyde	C8 H8 O	Full match	No results	No results	Full match	Not the top hit	Full match	-0.19	120.057	121.065	5.741	1.87519e+07	13	0	0					0.0574915		No matches found	No matches found	No matches found	6	26	19	Single match found	Multiple matches found	No MS2	[M+H]+1	171152	343319	292.097	185.483	0.499	-1	0.391663	0.52797	2.5	2		0	3.5	1.1	5	5.1
	FALSE	DH6839000	C7 H6 O S	Full match	No results	No results	No results	Full match	No results	-0.3	138.014	139.021	5.742	4.12461e+07	2	0	0					0.0138937		No matches found	No matches found	No matches found	6	26	18	No matches found	No matches found	No MS2	[M+H]+1	330400	854315	297.522	184.675	0.387	-1.37	0.132965	0.24341	5	3.9			4.2	1.1	5	6.2
	FALSE		C15 H32 N8 O3	Full match	No results	No results	No results	No match	No results	0.2	372.26	373.267	5.747	1.25256e+07	1	0	0					0.259812		No matches found	No matches found	No matches found	6	22	22	No matches found	No matches found	No MS2	[M+H]+1	218222	53454.9	166.571	86.2631	4.082	2.03	0.0583537	0.141191	3.5	6.2			5.2			5.2
	FALSE		C6 H14 N8 O3	Full match	No results	No results	No results	No match	No results	3.1	246.12	247.127	5.747	5.51126e+06	6	0	0					0.11965		No matches found	No matches found	No matches found	6	25	21	No matches found	No matches found	No MS2	[M+H]+1	89713.1	163834	229.708	123.437	0.548	-0.87	0.389396	0.526362	4.4	4.8	2.3		1.4	1.5	5.4	5.1
	FALSE		C31 H35 N O5 P2	Full match	No results	No results	No results	No match	No results	0.65	563.199	564.207	5.748	3.32853e+06	1	0	0					0.199411		No matches found	No matches found	No matches found	6	17	12	No matches found	No matches found	No MS2	[M+H]+1	19779.4	38400.6	290.391	49.033	0.515	-0.96	0.936418	0.955475
	FALSE	Hypotaurine	C2 H7 N O2 S	Full match	No results	No results	No results	Full match	Full match	0.01	109.02	110.027	5.748	1.43659e+07	4	0	0					0.0197505		No matches found	No matches found	No matches found	6	26	12	Single match found	No matches found	No MS2	[M+H]+1	19094.8	207217	298.664	73.3538	0.092	-3.44	0.181052	0.298992								5.8
	FALSE	Benserazide	C10 H15 N3 O5	Full match	No results	No results	No results	Full match	No results	-0.48	257.101	258.108	5.75	1.32701e+07	17	0	0					0.101047		No matches found	No matches found	No matches found	6	23	13	No matches found	No matches found	No MS2	[M+H]+1	16338.4	42128.3	270.001	49.1338	0.388	-1.37	0.560794	0.677987								5.8
	FALSE	4-Nitrosomorpholine	C4 H8 N2 O2	Full match	No results	No results	No results	Full match	Full match	-0.36	116.059	117.066	5.751	4.04911e+06	30	0	0					0.0585356		No matches found	No matches found	No matches found	6	18	12	No matches found	Single match found	No MS2	[M+H]+1	285314	324220	157.786	30.7893	0.88	-0.18	0.422265	0.554722	3
	FALSE	Indole;1-Benzazole	C8 H7 N	No results	Invalid mass	No results	Partial match	No results	Full match	2.97	117.058	118.065	5.751	2.95924e+06	0	20	0			92.1		0.0581974		No matches found	No matches found	No matches found	6	23	13	Single match found	No matches found	DDA for preferred ion	[M+H]+1	184333	214436	150.081	102.23	0.86	-0.22	0.835607	0.889835	1.2			0.6	2		2	3
	TRUE			No results	No results	No results	No results	No results	No results		143.058	144.065	5.753	2.15687e+06	0	0	0					0.057638		No matches found	No matches found	No matches found	6	30	20	No matches found	No matches found	No MS2	[M+H]+1	105761	908479	118.861	76.1789	0.116	-3.1	0.00037031	0.00518332	4.2	2.1	0.5	0.7	0.4
	FALSE		C13 H23 N O4 P2	Full match	No results	No results	No results	No match	No results	0.16	319.11	320.118	5.757	3.12925e+06	2	0	0					0.110284		No matches found	No matches found	No matches found	6	23	16	No matches found	No matches found	No MS2	[M+H]+1	232820	63505.9	132.336	126.129	3.666	1.87	0.387984	0.525759	3.3	4.5			2			4.8
	TRUE	β-Alanine_OK	C3 H7 N O2	Full match	Partial match	No results	Not the top hit	Partial match	Full match	0.2	89.0477	90.055	5.757	5.44524e+08	17	3	0	78	8.9		40.5	0.047696		No matches found	No matches found	No matches found	6	19	16	Multiple matches found	No matches found	DDA for preferred ion	[M+H]+1	1.57056e+07	1.34545e+08	151.426	58.436	0.117	-3.1	0.00730788	0.037262	6.6	5.8	2.6	3.9	5.8		5.8	5.8
	FALSE	4-Ethoxy-2,7-di(4-morpholinyl)pyrimido[4,5-d]pyrimidine	C16 H22 N6 O3	Full match	No results	No results	No results	Full match	No results	-0.27	346.175	347.183	5.758	8.02626e+06	1	0	0					0.175245		No matches found	No matches found	No matches found	6	22	20	No matches found	No matches found	No MS2	[M+H]+1	121719	58973.7	253.681	181.485	2.064	1.05	0.408721	0.543656	2.9	6.2	4.2	0.6	1.4			1.1
	TRUE	5-Aminolevulinic acid_OK	C5 H9 N O3	No results	Full match	No results	Not the top hit	Full match	Full match	2.86	131.059	132.066	5.759	2.79688e+07	41	18	0	58.5	7.9	67	32.8	0.0586184		No matches found	No matches found	No matches found	6	22	11	Multiple matches found	No matches found	DDA for preferred ion	[M+H]+1	95537.3	9.47036e+06	254.019	81.4837	0.01	-6.63	0.0375734	0.110277	5.8	3.1					1	5.5
	FALSE	3_4-Dihydroxy-9_10-secoandrosta-1_3_5(10)-triene-9_17-dione	C19 H24 O4	Full match	No results	No results	Partial match	Partial match	Full match	1.95	316.168	317.175	5.762	9.81106e+06	45	0	0					0.168077		No matches found	No matches found	No matches found	5	29	22	Multiple matches found	No matches found	DDA for preferred ion	[M+H]+1	43707.6	48495.5	259.956	74.9444	0.901	-0.15	0.458538	0.590765		2.2					3.3	5.1
	FALSE		C6 H15 N9 O2 S	Full match	No results	No results	No results	No match	No results	2.11	277.108	278.115	5.762	2.13875e+06	2	0	0					0.107526		No matches found	No matches found	No matches found	6	29	10	No matches found	No matches found	No MS2	[M+H]+1	41762.7	37693	188.183	45.6928	1.108	0.15	0.154306	0.269364		4.5		1.4	3.1			4.8
	FALSE		C16 H22 N O3 P	Full match	No results	No results	No results	No match	No results	-2.29	307.133	308.14	5.764	9.04302e+06	3	0	0					0.133027		No matches found	No matches found	No matches found	6	20	17	No matches found	No matches found	No MS2	[M+H]+1	19118.3	41808.8	124.769	245.175	0.457	-1.13	0.101814	0.203065
	FALSE		C24 H33 O8 P S	Full match	No results	No results	No results	No results	No results	2.93	512.165	513.172	5.766	1.70651e+06	0	0	0					0.164878		No matches found	No matches found	No matches found	3	18	10	No matches found	No matches found	No MS2	[M+H]+1	6809.38	12023.1	277.161	51.9736	0.566	-0.82	0.75552	0.833565		4.9						5.2
	FALSE		C8 H20 N10 O2	Full match	No results	No results	No results	No results	No results	-0.14	288.177	289.184	5.767	9.88979e+06	0	0	0					0.177028		No matches found	No matches found	No matches found	6	25	17	No matches found	No matches found	No MS2	[M+H]+1	13389.1	26357.2	315.942	54.5605	0.508	-0.98	0.7297	0.81303								5.8
	TRUE	L-gamma-Glutamyl-L-leucine_NI	C11 H20 N2 O5	Full match	Invalid mass	No results	No results	Full match	No results	-1.13	260.137	261.144	5.769	3.34719e+07	11	20	0			79.2		0.136927		No matches found	No matches found	No matches found	6	21	19	No matches found	No matches found	DDA for preferred ion	[M+H]+1	485846	1.25627e+06	256.975	45.7709	0.387	-1.37	0.0231994	0.0835828	3.7	3.3	4.6		5		5.8	6.2
	FALSE		C14 H22 N3 O3 P	Full match	No results	No results	No results	No match	No results	2.46	311.141	312.148	5.791	1.21545e+07	1	0	0					0.140643		No matches found	No matches found	No matches found	6	27	24	No matches found	No matches found	No MS2	[M+H]+1	73476.5	152333	230.41	154.41	0.482	-1.05	0.719431	0.806173		4.7			0.6		3.8	6.2
	FALSE		C24 H45 N10 O4 P	Full match	No results	No results	No results	No results	No results	-0.02	568.336	569.344	5.791	9.99409e+06	0	0	0					0.336275		No matches found	No matches found	No matches found	6	21	21	No matches found	No matches found	DDA for preferred ion	[M+H]+1	36293.5	73452.5	299.391	70.5157	0.494	-1.02	0.811053	0.870363		3.9			0.2			5.8
	FALSE	[Similar to: 13-hydroxy-6-(1-hydroxyethyl)-12,14-dimethyl-3-methylidene-15-nonyl-9-(propan-2-yl)-1-oxa-4,7,10-triazacyclopentadecane-2,5,8,11-tetrone; ΔMass: -250.1959 Da]	C8 H19 N9 O3	Full match	Invalid mass	No results	No results	No match	No results	0.24	289.161	290.168	5.793	1.85959e+07	1	2	0			60.7		0.161156		No matches found	No matches found	No matches found	6	23	22	No matches found	No matches found	DDA for preferred ion	[M+H]+1	250481	180972	212.388	191.947	1.384	0.47	0.907467	0.937058		5.1	1.4		3.1		0.5	5.1
	FALSE	[Similar to: VLK; ΔMass: -113.1219 Da]		No results	Invalid mass	No results	No results	No results	No results		245.136	246.143	5.796	1.47183e+07	0	20	0			67.5		0.136116		No matches found	No matches found	No matches found	6	20	18	No matches found	No matches found	DDA for preferred ion	[M+H]+1	515041	138893	167.725	157.815	3.708	1.89	0.569254	0.685002	2.5	5.8	1		4.8
	FALSE		C42 H66 N8 O8 P2	Full match	No results	No results	No results	No results	No results	1.17	872.449	873.456	5.803	5.78679e+06	0	0	0					0.448903		No matches found	No matches found	No matches found	6	28	21	No matches found	No matches found	DDA for preferred ion	[M+H]+1	32639.3	91415.6	192.431	74.8978	0.357	-1.49	0.153967	0.269033							5
	FALSE	[Similar to: 1-[(1S,2S,3S,4R,5R)-4-(Diethylamino)-3-hydroxy-6,8-dioxabicyclo[3.2.1]oct-2-yl]-3-(4-methoxyphenyl)urea; ΔMass: -48.0431 Da]	C12 H23 N5 O3 S	Full match	Invalid mass	No results	No results	No match	No results	-0.6	317.152	318.159	5.805	2.54019e+07	15	18	0			69.8		0.15197		No matches found	No matches found	No matches found	6	24	24	No matches found	No matches found	DDA for preferred ion	[M+H]+1	138113	160976	192.471	245.601	0.858	-0.22	0.327766	0.462848	4	2.6	0.2	3	5		2.3	3
	FALSE	felbamate	C11 H14 N2 O4	No results	Not the top hit	No results	No results	Full match	No results	-1.98	238.095	239.102	5.81	7.82515e+07	70	3	0			82.7		0.0948858		No matches found	No matches found	No matches found	6	23	20	No matches found	No matches found	DDA for preferred ion	[M+H]+1	22235.6	77247.7	324.291	84.7433	0.288	-1.8	0.861116	0.905537								6.2
	FALSE	Imidazoleaceticacid	C5 H6 N2 O2	Full match	No results	No results	Partial match	Partial match	Full match	-0.28	126.043	127.05	5.811	8.52991e+06	24	0	0					0.0428915		No matches found	No matches found	No matches found	6	24	24	Multiple matches found	No matches found	No MS2	[M+H]+1	159925	305847	197.208	82.503	0.523	-0.94	0.893301	0.927204		0.5	1	2		0.4	0.2	3.9
	FALSE		C4 H13 N O P2	Full match	No results	No results	No results	No results	No results	-1.23	153.047	176.036	5.811	6.73023e+06	0	0	0					0.0470486		No matches found	No matches found	No matches found	6	9	9	No matches found	No matches found	No MS2	[M+Na]+1	821090	3.44602e+06	101.903	67.8385	0.238	-2.07	0.0684993	0.155554	3	0.5	5.8	4.5	4.8	6	5.4	2.3
	FALSE	[Similar to: 13-hydroxy-6-(1-hydroxyethyl)-12,14-dimethyl-3-methylidene-15-nonyl-9-(propan-2-yl)-1-oxa-4,7,10-triazacyclopentadecane-2,5,8,11-tetrone; ΔMass: -267.2225 Da]	C8 H16 N8 O3	Full match	Invalid mass	No results	No results	No match	No results	0.18	272.135	290.168	5.812	1.85959e+07	1	2	0			60.7		0.134584		No matches found	No matches found	No matches found	6	23	22	No matches found	No matches found	DDA for preferred ion	[M+NH4]+1	208207	167221	214.194	193.398	1.245	0.32	0.989424	0.992395	2.1	5.1			3.1		0.8	5.1
	FALSE	ala-leu-gly	C11 H21 N3 O4	Full match	No results	No results	No results	Full match	No results	-0.85	259.153	260.16	5.815	4.37072e+07	15	0	0					0.152987		No matches found	No matches found	No matches found	6	23	21	No matches found	No matches found	No MS2	[M+H]+1	339729	202922	213.666	227.059	1.674	0.74	0.572467	0.687951	2.7	5.5	2.5	1.7	5.2		5.8	5.1
	FALSE			No results	No results	No results	No results	No results	No results		175.029	176.036	5.817	6.73023e+06	0	0	0					0.0289765		No matches found	No matches found	No matches found	6	9	9	No matches found	No matches found	No MS2	[M+H]+1	821090	3.44602e+06	102.27	67.8385	0.238	-2.07	0.0670964	0.153303	3	0.5	5.8	4.5	4.5	6	5.4	2.3
	FALSE	5-(adamantan-1-yl)-4-(prop-2-en-1-yl)-4H-1,2,4-triazole-3-thiol	C15 H21 N3 S	Full match	Invalid mass	No results	No results	Full match	No results	2.11	275.146	276.153	5.819	1.55258e+07	10	26	0			68.9		0.146198		No matches found	No matches found	No matches found	6	21	21	No matches found	No matches found	DDA for preferred ion	[M+H]+1	221495	244754	213.452	171.764	0.905	-0.14	0.876777	0.914574	0.8	5.1			3		0.5	3.6
	FALSE	Guanidineacetic acid	C3 H7 N3 O2	Full match	Full match	No results	No results	Partial match	Full match	-1.46	117.054	118.061	5.825	1.43924e+08	9	26	0	42.1	21.7	92.1	21.9	0.0536549		No matches found	No matches found	No matches found	6	23	13	Single match found	No matches found	DDA for preferred ion	[M+H]+1	2.12604e+06	2.47061e+06	267.109	74.4253	0.861	-0.22	0.956613	0.96896	5.8	4.8	3.9	5.5	4.8	4.6	5.8	3.7
	FALSE	Creatine	C4 H9 N3 O2	Full match	Full match	No results	No results	Full match	Full match	-1.13	131.069	132.077	5.829	5.78231e+09	16	6	0	82.5	9.1	67	53.9	0.0693281		No matches found	No matches found	No matches found	6	22	19	Multiple matches found	No matches found	DDA for preferred ion	[M+H]+1	1.11663e+08	8.02185e+08	231.295	74.6496	0.139	-2.84	0.127729	0.237819	4.7	6.6	6.6	6.6	6.6	6.6	6.6	6.6
	FALSE			No results	No results	No results	No results	No results	No results		218.122	219.129	5.834	4.79556e+07	0	0	0					0.121952		No matches found	No matches found	No matches found	6	19	17	No matches found	No matches found	No MS2	[M+H]+1	591908	1.31966e+06	182.479	106.545	0.449	-1.16	0.518469	0.640545	3.7	6.2			5.6		3.1	6.2
	FALSE	N,N,N-Trimethyl-6-thiabicyclo[3.2.0]heptan-1-aminium 6,6-dioxide	C9 H18 N O2 S	No results	No results	No results	No results	Full match	No results	-2.21	204.105	205.113	5.838	8.0287e+07	1	0	0					0.105372		No matches found	No matches found	No matches found	6	21	21	No matches found	No matches found	No MS2	[M+H]+1	345370	448160	262.052	145.009	0.771	-0.38	0.979277	0.986381	2	5.5	4.6	1.2	6.4	3	6.4
	FALSE	N,N,N-Trimethyl-6-thiabicyclo[3.2.0]heptan-1-aminium 6,6-dioxide	C9 H18 N O2 S	No results	No results	No results	No results	Full match	No results	-2.41	204.105	205.113	5.851	8.0608e+07	1	0	0					0.105333		No matches found	No matches found	No matches found	6	24	24	No matches found	No matches found	No MS2	[M+H]+1	377599	604383	262.009	128.921	0.625	-0.68	0.60263	0.710018	2	5.5	4.6	1.2	6.4	3		6.6
	TRUE	7-Hydroxy-9,9-dimethyl-3-thia-9-azoniabicyclo[3.3.1]nonane	C9 H18 N O S	No results	No results	No results	No results	Full match	No results	-4.03	188.11	189.117	5.852	3.10045e+07	1	0	0					0.110151		No matches found	No matches found	No matches found	6	17	16	No matches found	No matches found	No MS2	[M+H]+1	34727.2	1.81457e+06	269.475	68.7008	0.019	-5.71	0.0161495	0.065212	1.2	1.2			1.9		3.4	5.8
	FALSE	ala-leu-gly	C11 H21 N3 O4	Full match	No results	No results	No results	Full match	No results	-0.89	259.153	260.16	5.861	4.37072e+07	15	0	0					0.152975		No matches found	No matches found	No matches found	4	24	17	No matches found	No matches found	No MS2	[M+H]+1	406786	607120	220.876	199.234	0.67	-0.58	0.45283	0.585081	2.7	5.5	2.5	1.7	4.8		5.8	5.8
	FALSE		C10 H24 N3 O2 P S	Full match	No results	No results	No results	No results	No results	0.41	281.133	282.14	5.865	3.10212e+07	0	0	0					0.132799		No matches found	No matches found	No matches found	6	21	21	No matches found	No matches found	No MS2	[M+H]+1	156550	560333	272.232	156.967	0.279	-1.84	0.0670547	0.153303	1.7	5.8			4.1		2.5	4.7
	FALSE	L-gamma-Glutamyl-L-leucine	C11 H20 N2 O5	Full match	No results	No results	No results	Full match	No results	-1.06	260.137	261.144	5.866	9.10081e+06	11	0	0					0.136947		No matches found	No matches found	No matches found	6	23	22	No matches found	No matches found	No MS2	[M+H]+1	183097	554453	175.116	47.3758	0.33	-1.6	0.169647	0.287524	5.5	4.5	5.4		3.1		2.7	3.9
	FALSE			No results	No results	No results	No results	No results	No results		147.035	148.042	5.874	1.26001e+07	0	0	0					0.034591		No matches found	No matches found	No matches found	6	22	21	No matches found	No matches found	No MS2	[M+H]+1	62013.6	601828	229.357	64.5936	0.103	-3.28	0.183592	0.301827	0.5		5.2		3.9			5.5
	FALSE		C6 H15 N9 O2	Full match	No results	No results	No results	No results	No results	4.61	245.136	246.143	5.894	7.92481e+07	0	0	0					0.136		No matches found	No matches found	No matches found	6	24	24	No matches found	No matches found	DDA for preferred ion	[M+H]+1	1.86582e+06	761199	188.279	155.359	2.451	1.29	0.919848	0.945516	5.8	5.8	3.1		5.8		5.6	6.2
	FALSE	Lactamide	C3 H7 N O2	Full match	Full match	No results	Partial match	Not the top hit	Full match	-0.49	89.0476	90.0549	5.897	1.65532e+08	17	3	0	79.8	9		48.7	0.0476349		No matches found	No matches found	No matches found	5	19	19	Multiple matches found	No matches found	DDA for preferred ion	[M+H]+1	6.30364e+06	2.62144e+07	142.094	68.0112	0.24	-2.06	0.210832	0.335287			2.6	3.9		2.6
[truncated: 651 more rows]
[truncated: 35 more columns]

## Sheet: Differential HILIC ESI+
Tags	Checked	Name	Formula	Annot. Source: Predicted Compositions	Annot. Source: mzCloud Search	Annot. Source: mzVault Search	Annot. Source: Metabolika Search	Annot. Source: ChemSpider Search	Annot. Source: MassList Search	Annot. DeltaMass [ppm]	Calc. MW	m/z	RT [min]	Area (Max.)	# ChemSpider Results	# mzCloud Results	# mzVault Results	mzCloud Best Match	mzCloud Best Match Confidence	mzCloud Best Sim. Match	mzCloud Best Tree Match	Mass Defect: Standard MD	mzVault Best Match	mzVault Library Match: Bamba lab 34 lipid mediators library stepped NCE 10 30 45	mzVault Library Match: LipidsBlast-InsilicoMSMS-Lipids-Neg	mzVault Library Match: LipidsBlast-InsilicoMSMS-Lipids-Pos	# Usable QC	RSD QC Areas [%]	RSD Corr. QC Areas [%]	Mass List Match: Endogenous Metabolites database 4400 compounds	Mass List Match: Extractables and Leachables HRAM Compound Database	MS2	Reference Ion	Group Area: HR	Group Area: LR	Group CV [%]: HR	Group CV [%]: LR	Ratio: (HR) / (LR)	Log2 Fold Change: (HR) / (LR)	P-value: (HR) / (LR)	Adj. P-value: (HR) / (LR)	Peak Rating: LR_12_A_P.raw (F3)	Peak Rating: HR_20_B_P.raw (F5)	Peak Rating: HR_14_B_P.raw (F7)	Peak Rating: HR_22_B_P.raw (F9)	Peak Rating: HR_18_A_P.raw (F11)	Peak Rating: HR_7_B_P.raw (F13)	Peak Rating: HR_10_B_P.raw (F15)	Peak Rating: HR_1_A_P.raw (F17)
[truncated: 520 more rows]
[truncated: 35 more columns]

[truncated: 6 more sheets: All HILIC ESI-, Differential HILIC ESI-, All C18 ESI+, Differential C18 ESI+, All C18 ESI-, Differentia C18 ESI-]
